# Supplementary material for: Infection-Induced Resistance to Experimental Cerebral Malaria Is Dependent Upon Secreted Antibody-Mediated Inhibition of Pathogenic CD8+ T Cell Responses
Source: Front Immunol. 2019 Feb 19;10:248. doi: 10.3389/fimmu.2019.00248 (PMC6394254; doi:10.3389/fimmu.2019.00248)
Supplement: Supplementary Table 3 — Genes in Supplementary Table 1 filtered to identify genes differentially expressed between 4X and 1X brains. [file Table_3.XLSX]

## Sheet: Sheet1
Supplementary Table 3: Genes in table S1 filtered to identify genes differentially expressed between 4X and 1X brains
Probe Set ID	Representative Public ID	Gene Title	Gene Symbol	Fold-Change(X vs 1X)	p.value.4X vs 1X	q.value.4X vs 1X
1452757_s_at	AK011116	hemoglobin alpha, adult chain 1 /// hemoglobin alpha, adult chain 2	Hba-a1 /// Hba-a2	26.0147	8.61e-12	6.76e-09
1428361_x_at	AK011116	hemoglobin alpha, adult chain 1 /// hemoglobin alpha, adult chain 2	Hba-a1 /// Hba-a2	16.2345	3.96e-11	1.58e-08
1417714_x_at	NM_008218	hemoglobin alpha, adult chain 1 /// hemoglobin alpha, adult chain 2	Hba-a1 /// Hba-a2	9.92644	3.6e-09	2.41e-07
1417184_s_at	BC027434	hemoglobin subunit beta-1-like /// hemoglobin, beta adult major chain /// hemoglobin, beta adult minor chain	Beta-s /// Hbb-b1 /// Hbb-b2	7.85783	1.21e-08	5.32e-07
1429169_at	AK011224	predicted gene 15453 /// RNA binding motif protein 3	Gm15453 /// Rbm3	5.6474	7.37e-15	5.21e-11
1419063_at	NM_011674	UDP galactosyltransferase 8A	Ugt8a	3.74605	4.1e-13	1.16e-09
1437518_at	BM203642	predicted gene 2694	Gm2694	3.73625	3.1e-06	2.87e-05
1442570_at	BB306845	---	---	3.62881	5.16e-11	1.74e-08
1422542_at	NM_011823	G protein-coupled receptor 34	Gpr34	3.58565	5.46e-11	1.81e-08
1427410_at	BB812902	deleted in lymphocytic leukemia, 2	Dleu2	3.16524	1.29e-09	1.31e-07
1436550_at	BB706685	F-box protein 30	Fbxo30	3.10932	1.18e-09	1.24e-07
1440902_at	AI854460	ermin, ERM-like protein	Ermn	2.75565	5.32e-13	1.25e-09
1438915_at	AI452037	RIKEN cDNA 6720401G13 gene	6720401G13Rik	2.74315	2.8e-10	5.15e-08
1458264_at	AW046200	expressed sequence AW046200	AW046200	2.72208	1.27e-09	1.29e-07
1456010_x_at	BB561515	hairy and enhancer of split 5 (Drosophila)	Hes5	2.64842	1.05e-14	5.57e-11
1416355_at	NM_011252	RNA binding motif protein, X chromosome	Rbmx	2.58485	9.42e-10	1.05e-07
1424303_at	BC013499	DEP domain containing 7	Depdc7	2.57218	2.42e-09	1.91e-07
1436045_at	AV377349	testis specific 10	Tsga10	2.56782	1.68e-09	1.56e-07
1418990_at	NM_025658	membrane-spanning 4-domains, subfamily A, member 4D	Ms4a4d	2.54287	7.16e-05	0.000331406
1457472_at	BB782031	GRB10 interacting GYF protein 2	Gigyf2	2.51763	8.55e-07	1.1e-05
1438916_x_at	AI452037	RIKEN cDNA 6720401G13 gene	6720401G13Rik	2.47115	3.25e-09	2.3e-07
1423146_at	AV337579	hairy and enhancer of split 5 (Drosophila)	Hes5	2.43828	1.34e-11	8.52e-09
1455444_at	BB339336	gamma-aminobutyric acid (GABA) A receptor, subunit alpha 2	Gabra2	2.41686	3.46e-08	1.11e-06
1457861_at	BB169454	RIKEN cDNA A230009B12 gene	A230009B12Rik	2.40386	2.7e-08	9.36e-07
1435905_at	BE691021	family with sequence similarity 48, member A	Fam48a	2.40181	5.42e-10	7.74e-08
1438444_at	AV381832	serine peptidase inhibitor, Kazal type 10	Spink10	2.3861	1.04e-06	1.29e-05
1416318_at	AF426024	serine (or cysteine) peptidase inhibitor, clade B, member 1a	Serpinb1a	2.38485	3.6e-10	5.92e-08
1445523_at	BB315012	Gap junction protein, gamma 3	Gjc3	2.37217	2.35e-06	2.33e-05
1445617_at	BM207422	---	---	2.35739	1.98e-10	4.41e-08
1456833_at	BB353220	G protein-coupled receptor 17	Gpr17	2.3393	1.97e-07	3.72e-06
1454014_a_at	AK004987	McKusick-Kaufman syndrome protein	Mkks	2.33092	6.57e-10	8.58e-08
1444874_at	BG074583	ATP synthase, H+ transporting, mitochondrial F0 complex, subunit c1 (subunit 9)	Atp5g1	2.32672	7.93e-07	1.04e-05
1434618_at	AA123443	CREB/ATF bZIP transcription factor	Crebzf	2.31247	9.61e-09	4.55e-07
1419762_at	NM_023137	ubiquitin D	Ubd	2.29488	0.00239506	0.00545135
1417143_at	U70622	lysophosphatidic acid receptor 1	Lpar1	2.29472	6.04e-12	5.18e-09
1443865_at	BQ174589	gamma-aminobutyric acid (GABA) A receptor, subunit alpha 2	Gabra2	2.2897	2.78e-08	9.48e-07
1423841_at	BC014832	BRX1, biogenesis of ribosomes, homolog (S. cerevisiae)	Brix1	2.28857	8.67e-09	4.28e-07
1437307_at	BG069815	SUMO/sentrin specific peptidase 8	Senp8	2.28755	1.29e-07	2.74e-06
1434606_at	BF140685	v-erb-b2 erythroblastic leukemia viral oncogene homolog 3 (avian)	Erbb3	2.26827	3.11e-11	1.34e-08
1441471_at	BG075185	RIKEN cDNA 2810002D19 gene	2810002D19Rik	2.25378	2.95e-10	5.4e-08
1454622_at	BG066984	solute carrier family 38, member 5	Slc38a5	2.25314	2.03e-09	1.76e-07
1431182_at	AK004608	heat shock protein 8	Hspa8	2.24498	2.97e-07	5.07e-06
1460645_at	NM_025844	cysteine and histidine-rich domain (CHORD)-containing, zinc-binding protein 1	Chordc1	2.24306	3.16e-10	5.5e-08
1429637_at	AK008987	family with sequence similarity 198, member B	Fam198b	2.23248	6e-08	1.63e-06
1432130_a_at	BC021448	tetratricopeptide repeat domain 14	Ttc14	2.21335	7.2e-05	0.000332262
1416455_a_at	NM_009964	crystallin, alpha B	Cryab	2.20651	5.28e-09	3.07e-07
1446399_at	BB522094	cadherin 10	Cdh10	2.19653	5.69e-08	1.58e-06
1448891_at	BC016551	Fc receptor-like S, scavenger receptor	Fcrls	2.18744	2.14e-10	4.41e-08
1427411_s_at	BB812902	deleted in lymphocytic leukemia, 2	Dleu2	2.18551	5.23e-09	3.06e-07
1435854_at	AW490730	oligodendrocytic myelin paranodal and inner loop protein	Opalin	2.1816	8.09e-08	1.97e-06
1434520_at	AU067703	sterol-C5-desaturase (fungal ERG3, delta-5-desaturase) homolog (S. cerevisae)	Sc5d	2.17038	3.15e-10	5.5e-08
1430030_at	AK019912	RIKEN cDNA 5330426P16 gene	5330426P16Rik	2.1516	1.65e-10	3.98e-08
1439837_at	BE136147	GRB10 interacting GYF protein 2	Gigyf2	2.14706	1.75e-06	1.87e-05
1448606_at	U70622	lysophosphatidic acid receptor 1	Lpar1	2.1395	1.12e-08	5.04e-07
1428748_at	BM202530	zinc finger protein 826	Zfp826	2.13017	2e-06	2.06e-05
1431724_a_at	AK013804	purinergic receptor P2Y, G-protein coupled 12	P2ry12	2.12798	6.11e-12	5.18e-09
1423723_s_at	BC012873	TAR DNA binding protein	Tardbp	2.11044	1.65e-08	6.59e-07
1436115_at	BB829749	predicted gene 266	Gm266	2.11003	9.28e-11	2.59e-08
1438892_at	BB088198	diabetic embryopathy 1	Dep1	2.1047	1.31e-05	8.63e-05
1451799_at	BC025545	coiled-coil domain containing 25	Ccdc25	2.09688	8.47e-07	1.1e-05
1443108_at	BB079339	---	---	2.08885	8.25e-13	1.75e-09
1434369_a_at	AV016515	crystallin, alpha B	Cryab	2.08197	1.81e-09	1.64e-07
1440397_at	BB464523	calcium channel, voltage-dependent, alpha2/delta subunit 1	Cacna2d1	2.07647	3.38e-05	0.000183258
1448752_at	NM_009801	carbonic anhydrase 2	Car2	2.06808	3.56e-13	1.16e-09
1442051_at	BE691662	histone cluster 1, H3b /// histone cluster 1, H3c /// histone cluster 1, H3d /// histone cluster 1, H3e /// histone cluster 1, H3f /// histone cluster 2, H3b /// histone cluster 2, H3c1 /// histone cluster 2, H3c2	Hist1h3b /// Hist1h3c /// Hist1h3d /// Hist1h3e /// Hist1h3f /// Hist2h3b /// Hist2h3c1 /// Hist2h3c2	2.06555	1.47e-07	3.03e-06
1458050_at	BB243259	---	---	2.05437	7.56e-06	5.67e-05
1446771_at	BB047533	tubulin, alpha 8	Tuba8	2.04705	3.78e-12	4e-09
1431026_at	BF168504	N(alpha)-acetyltransferase 30, NatC catalytic subunit	Naa30	2.04077	2.4e-09	1.91e-07
1439566_at	BB245373	GPRIN family member 3	Gprin3	2.0403	0.000132903	0.000541405
1439332_at	AV251625	DNA-damage-inducible transcript 4-like	Ddit4l	2.03689	1.26e-09	1.29e-07
1452617_at	BG073014	single-stranded DNA binding protein 1	Ssbp1	2.03447	4.14e-08	1.25e-06
1419064_a_at	NM_011674	UDP galactosyltransferase 8A	Ugt8a	2.0316	1.5e-08	6.19e-07
1434858_x_at	BQ178976	zinc finger protein 511	Zfp511	2.03037	8.57e-08	2.03e-06
1425467_a_at	BB768495	proteolipid protein (myelin) 1	Plp1	2.02796	4e-06	3.47e-05
1435692_at	BQ176086	potassium channel tetramerisation domain containing 21	Kctd21	2.02195	5.51e-08	1.54e-06
1456238_at	BB800442	zinc finger protein 133, pseudogene	Zfp133-ps	2.00914	7.12e-07	9.62e-06
1441733_s_at	C88147	nucleoporin 153	Nup153	2.00859	4.55e-10	6.94e-08
1442182_at	AV256803	DnaJ (Hsp40) homolog, subfamily C, member 19 /// predicted gene 15118	Dnajc19 /// Gm15118	2.00495	7.98e-08	1.96e-06
1454945_at	BB541889	centrosomal protein 97	Cep97	2.00162	7.95e-09	4.07e-07
1441666_at	BB197117	---	---	1.99807	1.73e-08	6.81e-07
1440339_at	AW910504	ectonucleotide pyrophosphatase/phosphodiesterase 1	Enpp1	1.99499	1.1e-08	4.98e-07
1426002_a_at	AB018574	cell division cycle 7 (S. cerevisiae)	Cdc7	1.99065	2.59e-08	9.07e-07
1436176_at	BB464622	RIKEN cDNA 1500004A13 gene	1500004A13Rik	1.98111	6.2e-10	8.22e-08
1426110_a_at	U48235	lysophosphatidic acid receptor 1	Lpar1	1.98087	2.48e-07	4.42e-06
1439680_at	BB187486	tumor necrosis factor (ligand) superfamily, member 10	Tnfsf10	1.9773	6.14e-07	8.68e-06
1416147_at	BE912771	heat shock protein 4	Hspa4	1.97097	0.000238744	0.000862516
1429058_at	AK003403	transmembrane protein 107	Tmem107	1.96272	1.97e-08	7.44e-07
1450779_at	NM_021272	fatty acid binding protein 7, brain	Fabp7	1.96224	2.37e-06	2.34e-05
1456904_at	BQ101405	---	---	1.96	7.5e-10	9.28e-08
1425528_at	L06502	paired related homeobox 1	Prrx1	1.95193	3.67e-10	5.95e-08
1417155_at	BC005453	v-myc myelocytomatosis viral related oncogene, neuroblastoma derived (avian)	Mycn	1.95181	3.58e-08	1.13e-06
1455336_at	BG073155	THAP domain containing, apoptosis associated protein 2	Thap2	1.94634	2.85e-09	2.12e-07
1442830_at	BM936379	nucleolar and spindle associated protein 1	Nusap1	1.94226	2.12e-09	1.81e-07
1425597_a_at	AW060288	quaking	Qk	1.9393	0.000533128	0.001648
1460159_at	BB372805	myb-like, SWIRM and MPN domains 1	Mysm1	1.93246	0.000227627	0.000829849
1455831_at	BE985138	fusion, derived from t(12;16) malignant liposarcoma (human)	Fus	1.92836	6.45e-07	8.98e-06
1454084_a_at	AK018606	SUMO/sentrin specific peptidase 8	Senp8	1.92576	9.15e-07	1.17e-05
1443589_at	C79245	DNA segment, Chr X, ERATO Doi 242, expressed	DXErtd242e	1.92506	1.15e-06	1.39e-05
1444550_at	AI480952	RIKEN cDNA 1110021J02 gene	1110021J02Rik	1.92177	3.1e-05	0.000170864
1439143_at	BB312992	RIKEN cDNA A930018M24 gene	A930018M24Rik	1.92059	1.27e-05	8.42e-05
1438102_at	AV271714	SUMO/sentrin specific peptidase 8	Senp8	1.91817	2.59e-10	5.08e-08
1460085_at	BG072896	---	---	1.91361	7.03e-09	3.73e-07
1439041_at	BM239325	solute carrier family 39 (zinc transporter), member 10	Slc39a10	1.91337	1.45e-08	6.04e-07
1440729_at	AI649374	epidermal growth factor receptor pathway substrate 15	Eps15	1.91087	0.000260478	0.000926219
1444169_at	BB283427	RIKEN cDNA 3110052M02 gene	3110052M02Rik	1.91013	4.03e-08	1.22e-06
1418534_at	BB371406	frizzled homolog 2 (Drosophila)	Fzd2	1.90921	2.1e-10	4.41e-08
1456811_at	AV307265	CXXC finger 4	Cxxc4	1.90676	9.52e-05	0.000413905
1460587_at	BB307661	SOX2 overlapping transcript (non-protein coding)	Sox2ot	1.90599	4.68e-09	2.82e-07
1442886_at	BB667153	---	---	1.90591	4.72e-07	7.11e-06
1436585_at	BB506740	expressed sequence BB182297	BB182297	1.89845	6.11e-07	8.65e-06
1459698_at	BM123577	---	---	1.89629	1.99e-07	3.74e-06
1455392_at	BB081437	proline rich region 18	Prr18	1.89557	4.01e-10	6.26e-08
1434262_at	AV259693	---	---	1.89359	2.75e-06	2.62e-05
1427371_at	BC026496	ATP-binding cassette, sub-family A (ABC1), member 8a	Abca8a	1.89316	2.48e-09	1.93e-07
1422231_a_at	AF329969	tumor necrosis factor receptor superfamily, member 25	Tnfrsf25	1.89301	1.61e-08	6.49e-07
1442221_at	BE956787	---	---	1.89134	2.44e-08	8.72e-07
1456121_at	BM224149	centrosomal protein 97	Cep97	1.88989	1.03e-07	2.33e-06
1430745_at	AK020028	RIKEN cDNA 5930409G06 gene	5930409G06Rik	1.88154	8.29e-10	9.82e-08
1437256_at	BE824946	DCN1, defective in cullin neddylation 1, domain containing 5 (S. cerevisiae)	Dcun1d5	1.87646	1.72e-06	1.85e-05
1448926_at	BC011063	homeobox A5	Hoxa5	1.87627	0.000843822	0.00236924
1451509_at	BC019453	TAF9 RNA polymerase II, TATA box binding protein (TBP)-associated factor	Taf9	1.87557	1.04e-08	4.77e-07
1444139_at	BG797099	DNA-damage-inducible transcript 4-like	Ddit4l	1.87539	9.27e-08	2.16e-06
1434206_s_at	BM247370	protein phosphatase 2, regulatory subunit B (B56), gamma isoform	Ppp2r5c	1.87517	4.45e-06	3.77e-05
1452312_at	BC022909	RIKEN cDNA 2810002D19 gene	2810002D19Rik	1.87252	9.34e-08	2.17e-06
1438570_at	BE631083	---	---	1.87214	1.44e-08	6.04e-07
1452187_at	BB541007	RNA binding motif protein 5	Rbm5	1.86981	0.000998823	0.00271537
1433650_at	BB194588	hydroxyacylglutathione hydrolase-like	Haghl	1.86874	1.3e-07	2.75e-06
1443919_at	BB306111	proline-rich transmembrane protein 3	Prrt3	1.86796	3.12e-08	1.03e-06
1416200_at	NM_133775	interleukin 33	Il33	1.865	9.9e-09	4.62e-07
1434770_at	BG076247	IQ calmodulin-binding motif containing 1	Iqcb1	1.86414	1.92e-10	4.37e-08
1439790_at	BE686716	serine (or cysteine) peptidase inhibitor, clade B, member 9	Serpinb9	1.86339	1.75e-06	1.87e-05
1458539_at	BB462088	R3H domain 1 (binds single-stranded nucleic acids)	R3hdm1	1.86229	0.0268254	0.038005
1458119_at	BB479245	solute carrier family 25, member 27	Slc25a27	1.86084	1.74e-07	3.42e-06
1459295_at	BB524598	---	---	1.85901	0.00221454	0.0051196
1458820_at	AV300514	zinc finger protein 560	Zfp560	1.85897	1.52e-05	9.71e-05
1429504_at	BE134108	amylase 1, salivary /// RNA-binding region (RNP1, RRM) containing 3	Amy1 /// Rnpc3	1.8571	2.16e-06	2.18e-05
1429196_at	BB431654	RAB GTPase activating protein 1-like	Rabgap1l	1.85529	0.000106057	0.000451385
1430660_at	AV291471	RIKEN cDNA 1500004A13 gene	1500004A13Rik	1.85366	8.57e-07	1.11e-05
1437212_at	BB305334	zinc finger protein 420	Zfp420	1.85201	3.83e-07	6.08e-06
1443640_at	BB831078	zinc finger protein 882	Zfp882	1.84956	4.79e-05	0.000241588
1456874_at	BB817332	fibronectin leucine rich transmembrane protein 2	Flrt2	1.84882	0.00594647	0.0113887
1428233_at	BB425379	cleavage and polyadenylation specific factor 6	Cpsf6	1.84797	7.73e-08	1.92e-06
1453565_at	AV221509	NADH dehydrogenase (ubiquinone) 1, alpha/beta subcomplex, 1	Ndufab1	1.84699	3.92e-06	3.42e-05
1438236_at	BB485864	nuclear factor I/A	Nfia	1.84642	0.00266932	0.00595915
1447266_at	BF149102	UTP18, small subunit (SSU) processome component, homolog (yeast)	Utp18	1.84513	5.92e-07	8.46e-06
1439333_at	BB078927	potassium channel, subfamily V, member 1	Kcnv1	1.83982	1.16e-07	2.53e-06
1456812_at	AW456685	ATP-binding cassette, sub-family D (ALD), member 2	Abcd2	1.83906	1.4e-08	5.93e-07
1433155_at	AK020986	RIKEN cDNA B230204H03 gene	B230204H03Rik	1.83902	6.4e-08	1.7e-06
1440840_at	BB335455	RIKEN cDNA D630004K10 gene	D630004K10Rik	1.83868	8.99e-09	4.34e-07
1439302_at	AV266743	ubiquitin-like modifier activating enzyme 6	Uba6	1.83801	5.14e-08	1.47e-06
1449084_s_at	NM_012059	SH3 domain protein D19	Sh3d19	1.83697	6.57e-07	9.1e-06
1453983_a_at	BC003467	methyltransferase like 16	Mettl16	1.83583	5.65e-06	4.57e-05
1430589_at	AK020902	phosphatidylinositol glycan anchor biosynthesis, class H	Pigh	1.83559	1.43e-08	6e-07
1429879_at	AK003575	RIKEN cDNA 0610037L13 gene	0610037L13Rik	1.8268	6.95e-08	1.8e-06
1434298_at	BQ174116	zinc finger E-box binding homeobox 2	Zeb2	1.8267	6.92e-07	9.44e-06
1426513_at	BM228459	RNA binding motif protein 28	Rbm28	1.82596	2.76e-10	5.15e-08
1441639_at	BB258225	zinc finger, CCHC domain containing 8	Zcchc8	1.82567	1.6e-07	3.23e-06
1437581_at	AW824355	zinc finger protein 800	Zfp800	1.82268	0.0213104	0.0316498
1435606_at	BF147815	galactose-3-O-sulfotransferase 4 /// glypican 2 (cerebroglycan)	Gal3st4 /// Gpc2	1.82122	2.75e-08	9.42e-07
1417158_at	BB238025	ZXD family zinc finger C	Zxdc	1.81977	9.81e-10	1.07e-07
1425079_at	BC024498	transmembrane 6 superfamily member 2	Tm6sf2	1.81558	7.18e-07	9.65e-06
1424974_at	BC024761	zinc finger protein 418	Zfp418	1.81409	3.68e-10	5.95e-08
1441127_at	BB460036	SLIT and NTRK-like family, member 2	Slitrk2	1.81391	2.31e-11	1.16e-08
1422748_at	NM_015753	zinc finger E-box binding homeobox 2	Zeb2	1.81153	1.95e-06	2.02e-05
1429660_s_at	BI684556	structural maintenance of chromosomes 2	Smc2	1.81111	0.000264885	0.000937933
1438296_at	BE632919	Slc2a4 regulator, pseudogene	Slc2a4rg-ps	1.81023	1.65e-07	3.3e-06
1439188_at	BB377034	cleavage and polyadenylation specific factor 6	Cpsf6	1.80933	1.41e-05	9.14e-05
1435642_at	BB081437	proline rich region 18	Prr18	1.80638	1.04e-09	1.12e-07
1429658_a_at	BI684556	structural maintenance of chromosomes 2	Smc2	1.80493	2.25e-05	0.000132793
1436240_at	BM211445	RIKEN cDNA B230214O09 gene	B230214O09Rik	1.80372	1.8e-06	1.91e-05
1455638_at	BE949045	zinc finger protein 319	Zfp319	1.8021	3.16e-12	3.72e-09
1433066_at	AK018211	RIKEN cDNA 6330510M09 gene	6330510M09Rik	1.80049	0.0143096	0.0230302
1443163_at	BB049001	solute carrier family 39 (zinc transporter), member 2	Slc39a2	1.79668	2.93e-08	9.79e-07
1459913_at	AI645293	tumor necrosis factor (ligand) superfamily, member 10	Tnfsf10	1.79445	1.41e-06	1.6e-05
1421866_at	NM_008173	nuclear receptor subfamily 3, group C, member 1	Nr3c1	1.79441	0.0222224	0.0327063
1428033_at	BC028643	zinc finger protein 937	Zfp937	1.7913	3.18e-08	1.05e-06
1429897_a_at	AK009258	DNA segment, Chr 16, ERATO Doi 472, expressed	D16Ertd472e	1.79083	2.58e-06	2.5e-05
1423594_a_at	BB451714	endothelin receptor type B	Ednrb	1.78934	0.000494292	0.0015485
1439105_at	BE200391	cytidine and dCMP deaminase domain containing 1	Cdadc1	1.78681	1.77e-07	3.45e-06
1443101_at	BB132288	---	---	1.78586	0.0042242	0.00863894
1435888_at	AV369812	epidermal growth factor receptor	Egfr	1.78461	1.88e-09	1.68e-07
1417834_at	NM_025292	synaptojanin 2 binding protein	Synj2bp	1.78365	4.03e-09	2.57e-07
1443086_at	BB534113	activated leukocyte cell adhesion molecule	Alcam	1.78304	5.01e-06	4.16e-05
1448673_at	NM_021495	poliovirus receptor-related 3	Pvrl3	1.78194	1.92e-06	2e-05
1435328_at	AW542554	cysteine and histidine rich 1	Cyhr1	1.78088	5.15e-10	7.52e-08
1449251_at	NM_010883	Norrie disease (pseudoglioma) (human)	Ndp	1.77956	1.76e-09	1.62e-07
1445387_at	BM118663	SUMO/sentrin specific peptidase 6	Senp6	1.77954	6.83e-05	0.000318867
1448454_at	AW539046	serine/arginine-rich splicing factor 6	Srsf6	1.77944	9.76e-10	1.07e-07
1441187_at	BB070287	RIKEN cDNA E330037M01 gene	E330037M01Rik	1.77901	9.5e-07	1.2e-05
1448538_a_at	BE447520	DNA segment, Chr 4, Wayne State University 53, expressed	D4Wsu53e	1.77765	9.6e-07	1.21e-05
1444714_at	BB529567	doublecortin domain containing 2b	Dcdc2b	1.77595	7.39e-07	9.85e-06
1417319_at	NM_021495	poliovirus receptor-related 3	Pvrl3	1.77573	5.74e-08	1.58e-06
1442628_at	BB350720	---	---	1.77433	1.8e-11	1.06e-08
1435937_at	BB794710	serine palmitoyltransferase, long chain base subunit 2	Sptlc2	1.77274	5.03e-07	7.48e-06
1451835_at	AY069926	SRY-box containing gene 21	Sox21	1.77172	2.7e-10	5.15e-08
1421738_at	NM_008066	gamma-aminobutyric acid (GABA) A receptor, subunit alpha 2	Gabra2	1.77091	0.000323508	0.00109801
1445342_at	AV338249	---	---	1.76954	7.55e-06	5.67e-05
1458954_at	AW455375	Predicted gene 13308	Gm13308	1.76906	3.02e-05	0.000167367
1436246_at	AI849504	---	---	1.76714	9.75e-09	4.57e-07
1455919_at	AV330588	---	---	1.76687	5.54e-07	8.05e-06
1440220_at	AV304145	occludin	Ocln	1.76684	1.8e-06	1.91e-05
1433751_at	BM250411	solute carrier family 39 (zinc transporter), member 10	Slc39a10	1.76371	8.31e-09	4.19e-07
1423796_at	AY034062	splicing factor proline/glutamine rich (polypyrimidine tract binding protein associated)	Sfpq	1.76345	1.37e-05	8.93e-05
1441522_at	BB083931	DCN1, defective in cullin neddylation 1, domain containing 2 (S. cerevisiae)	Dcun1d2	1.76246	4.84e-09	2.91e-07
1431491_at	BB103682	RIKEN cDNA 9430087N24 gene	9430087N24Rik	1.76118	1.02e-07	2.31e-06
1439964_at	AA958820	---	---	1.76034	4.16e-07	6.47e-06
1439181_at	AV020760	zinc finger protein 658	Zfp658	1.75985	1.29e-06	1.5e-05
1438030_at	BB042252	RAS, guanyl releasing protein 3	Rasgrp3	1.75965	1.52e-09	1.46e-07
1452053_a_at	BB771960	transmembrane protein 33	Tmem33	1.75885	5.94e-08	1.62e-06
1423331_a_at	BG070704	poliovirus receptor-related 3	Pvrl3	1.75855	3.5e-06	3.14e-05
1418395_at	NM_026183	solute carrier family 47, member 1	Slc47a1	1.75659	0.00022156	0.000811919
1453791_at	BB648310	RIKEN cDNA C130071C03 gene	C130071C03Rik	1.75527	0.00191446	0.00457714
1434793_at	AI851014	WD repeat domain 78	Wdr78	1.75518	8.18e-09	4.15e-07
1418311_at	NM_022014	fructosamine 3 kinase	Fn3k	1.7545	8.56e-08	2.03e-06
1437983_at	BB739342	sal-like 1 (Drosophila)	Sall1	1.75324	1.98e-06	2.04e-05
1456069_at	BM117918	dystrobrevin alpha	Dtna	1.75271	7.15e-07	9.64e-06
1443724_at	AI849712	junctophilin 3	Jph3	1.75207	5.44e-10	7.74e-08
1440354_at	BB149977	ELOVL family member 7, elongation of long chain fatty acids (yeast)	Elovl7	1.75125	3.64e-08	1.14e-06
1438962_s_at	BB469965	DEAD/H (Asp-Glu-Ala-Asp/His) box polypeptide 31	Ddx31	1.7511	1.17e-07	2.54e-06
1457673_at	AI643819	cadherin 11 pseudogene	2610005L07Rik	1.74825	1.21e-09	1.25e-07
1451751_at	AF335325	DNA-damage-inducible transcript 4-like	Ddit4l	1.74751	4.65e-07	7.03e-06
1435271_at	BB162503	interferon regulatory factor 3	Irf3	1.74724	1.7e-06	1.83e-05
1460368_at	AB059357	membrane protein, palmitoylated 4 (MAGUK p55 subfamily member 4)	Mpp4	1.74169	9.19e-05	0.000402482
1459635_at	BG144294	---	---	1.74161	0.000142823	0.000573225
1445385_at	BB551855	---	---	1.7388	9.77e-10	1.07e-07
1455298_at	BB306828	---	---	1.73803	9.59e-09	4.55e-07
1452129_at	BB430390	parathyroid hormone 2 receptor	Pth2r	1.7321	8.34e-09	4.19e-07
1429197_s_at	BB431654	RAB GTPase activating protein 1-like	Rabgap1l	1.73139	1.63e-05	0.000101974
1415994_at	NM_021282	cytochrome P450, family 2, subfamily e, polypeptide 1	Cyp2e1	1.73022	8.16e-05	0.000366121
1429284_at	BB248684	MOB kinase activator 3B	Mob3b	1.72877	1.64e-08	6.57e-07
1439932_at	BQ174624	UBX domain protein 2B	Ubxn2b	1.72813	1.4e-06	1.6e-05
1439774_at	BB051738	paired related homeobox 1	Prrx1	1.7273	8.43e-05	0.000375646
1436279_at	AV292356	solute carrier family 26, member 7	Slc26a7	1.72607	0.000763109	0.00218437
1443564_at	C77185	predicted gene 7969	Gm7969	1.72506	6.18e-08	1.65e-06
1452423_at	AW493746	piccolo (presynaptic cytomatrix protein)	Pclo	1.72497	5.65e-05	0.000275195
1423608_at	BI966443	integral membrane protein 2A	Itm2a	1.72482	1.38e-08	5.88e-07
1444419_at	BB254725	prolylcarboxypeptidase (angiotensinase C)	Prcp	1.72432	4.74e-06	3.96e-05
1459733_at	AI606844	---	---	1.72394	0.000180846	0.000691651
1446480_at	BB484462	Uncharacterized LOC100505026	LOC100505026	1.72324	2.03e-07	3.8e-06
1438331_at	BB491630	---	---	1.72142	2e-08	7.53e-07
1418776_at	NM_029509	guanylate-binding protein 8	Gbp8	1.72065	0.00131272	0.00338057
1456370_s_at	BB044881	RIKEN cDNA 0610037L13 gene	0610037L13Rik	1.71983	1.81e-06	1.91e-05
1458811_at	BB462600	RIKEN cDNA 9430047L24 gene	9430047L24Rik	1.71716	0.00241008	0.00547789
1437461_s_at	BB557441	RNA-binding region (RNP1, RRM) containing 3	Rnpc3	1.71645	4.97e-05	0.000248747
1452623_at	BC028265	zinc finger protein 759	Zfp759	1.71641	2.4e-06	2.36e-05
1435806_at	BB045538	UTP23, small subunit (SSU) processome component, homolog (yeast)	Utp23	1.71408	7.49e-09	3.89e-07
1440227_at	AV245536	solute carrier family 5 (inositol transporters), member 3	Slc5a3	1.7139	0.000351377	0.00117344
1447066_at	AW146378	predicted gene 15535	Gm15535	1.71178	1.9e-05	0.000115604
1443525_at	BB125520	developing brain homeobox 2	Dbx2	1.7104	6.82e-08	1.78e-06
1439633_at	BQ175636	synaptotagmin VII	Syt7	1.71011	1.69e-07	3.35e-06
1441608_at	BB559910	calcium channel, voltage-dependent, alpha2/delta subunit 1	Cacna2d1	1.70758	0.00102873	0.00278135
1419662_at	BB542051	osteoglycin	Ogn	1.70739	1.37e-05	8.93e-05
1419663_at	BB542051	osteoglycin	Ogn	1.70593	2.65e-05	0.000151366
1434291_a_at	AA709993	small EDRK-rich factor 1	Serf1	1.70546	6.56e-06	5.12e-05
1439870_at	BB129921	RIKEN cDNA A330008L17 gene	A330008L17Rik	1.70432	6.55e-05	0.000308567
1431201_at	BB659415	solute carrier family 25, member 27	Slc25a27	1.70316	1.81e-07	3.51e-06
1460151_at	BG070910	---	---	1.7013	3.51e-07	5.69e-06
1453424_at	BM123442	FYVE and coiled-coil domain containing 1	Fyco1	1.70081	3.08e-06	2.85e-05
1442627_at	BB455122	Zinc finger protein 709-like	LOC100862611	1.70015	7.06e-07	9.56e-06
1432108_at	AK016709	polycomb group ring finger 6	Pcgf6	1.69984	5.29e-05	0.000261101
1428778_at	AK019095	Sfi1 homolog, spindle assembly associated (yeast)	Sfi1	1.69977	1.12e-06	1.36e-05
1456533_at	BM119324	dpy-19-like 1 (C. elegans)	Dpy19l1	1.6997	5.59e-08	1.56e-06
1439840_at	BB208426	polymerase (DNA directed), beta	Polb	1.69884	5.79e-06	4.67e-05
1448982_at	NM_011177	kallikrein related-peptidase 6	Klk6	1.69763	1.21e-06	1.44e-05
1441648_at	BM115522	C1q and tumor necrosis factor related protein 4	C1qtnf4	1.69584	7.72e-05	0.000349751
1460482_at	AW123948	RIKEN cDNA 3110047P20 gene	3110047P20Rik	1.69556	2.33e-09	1.9e-07
1453824_at	BG085812	coiled-coil domain containing 76	Ccdc76	1.69487	6.96e-06	5.35e-05
1444461_at	BB346871	Zinc finger, MYND domain containing 11	Zmynd11	1.69475	1.04e-07	2.33e-06
1458645_at	BF464638	---	---	1.69418	2e-06	2.06e-05
1454827_at	BG070415	pogo transposable element with ZNF domain	Pogz	1.69372	3.23e-09	2.3e-07
1418827_at	BF320755	exoribonuclease 1	Eri1	1.69269	1.59e-07	3.21e-06
1459450_at	BB208422	---	---	1.69244	2.39e-05	0.000139435
1449030_at	NM_013681	synapsin II	Syn2	1.69189	0.00211841	0.00495083
1433902_at	BB469300	kelch repeat and BTB (POZ) domain containing 8	Kbtbd8	1.69074	8.57e-09	4.26e-07
1442800_x_at	AV354929	family with sequence similarity 181, member B	Fam181b	1.69048	1.28e-07	2.73e-06
1420437_at	NM_008324	indoleamine 2,3-dioxygenase 1	Ido1	1.69006	0.00742756	0.0136329
1457490_at	BB304331	---	---	1.68929	2.78e-10	5.15e-08
1445854_at	BB380166	RIKEN cDNA C230004F18 gene	C230004F18Rik	1.68918	0.000150358	0.000596131
1424504_at	BC006596	RAB22A, member RAS oncogene family	Rab22a	1.68803	4.13e-07	6.42e-06
1455724_at	BM230193	proline rich Gla (G-carboxyglutamic acid) 1	Prrg1	1.68773	1.77e-10	4.23e-08
1435158_at	BB796313	RNA binding motif protein 12B	Rbm12b	1.68679	3.06e-07	5.17e-06
1417792_at	BM238431	zinc finger, matrin-like	Zfml	1.68658	0.000201085	0.000751833
1420478_at	BG064031	nucleosome assembly protein 1-like 1	Nap1l1	1.68528	2.06e-08	7.73e-07
1436501_at	BB747681	mitochondrial tumor suppressor 1	Mtus1	1.68506	7.7e-06	5.76e-05
1428117_x_at	BG093881	dynein light chain Tctex-type 1F	Dynlt1f	1.68498	1.17e-08	5.24e-07
1440846_at	BB430553	suppressor of cancer cell invasion	Scai	1.68258	3.95e-09	2.55e-07
1426896_at	BB579760	zinc finger protein 191	Zfp191	1.68154	2.73e-05	0.00015463
1428052_a_at	BC027750	zinc finger, MYM domain containing 1	Zmym1	1.68105	1.12e-07	2.48e-06
1436125_at	AV381575	DNA segment, Chr 16, ERATO Doi 472, expressed	D16Ertd472e	1.6803	5.84e-10	8.02e-08
1418415_at	NM_008268	homeobox B5	Hoxb5	1.67943	0.00293199	0.00643376
1426152_a_at	M64262	kit ligand	Kitl	1.67872	0.00675448	0.0126293
1443744_at	BM942899	---	---	1.67869	5.53e-08	1.54e-06
1446720_at	AW547545	---	---	1.67846	4.25e-06	3.63e-05
1438073_at	AW047633	sprouty homolog 3 (Drosophila)	Spry3	1.67579	7.43e-07	9.89e-06
1439570_at	BE957162	family with sequence similarity 59, member B	Fam59b	1.67432	1.82e-08	7.09e-07
1457011_at	BB797251	---	---	1.67365	2.39e-05	0.000139742
1448558_a_at	NM_008869	phospholipase A2, group IVA (cytosolic, calcium-dependent)	Pla2g4a	1.67185	5.56e-07	8.06e-06
1456535_at	AV372341	vacuolar protein sorting 13C (yeast)	Vps13c	1.67152	1.94e-08	7.41e-07
1429059_s_at	AK003403	transmembrane protein 107	Tmem107	1.67092	1.85e-09	1.67e-07
1455698_at	BQ175470	SEC62 homolog (S. cerevisiae)	Sec62	1.67086	1.33e-07	2.81e-06
1430485_at	AW324327	transient receptor potential cation channel, subfamily C, member 2	Trpc2	1.67002	0.000166788	0.000647228
1426960_a_at	BM118638	fatty acid 2-hydroxylase	Fa2h	1.66875	1.65e-09	1.55e-07
1442733_at	BE848415	RIKEN cDNA 4922501C03 gene	4922501C03Rik	1.66779	3.33e-05	0.000181111
1442077_at	BB197581	RIKEN cDNA 2310076G05 gene	2310076G05Rik	1.66746	1.83e-08	7.11e-07
1455690_at	BE956288	---	---	1.66653	8.93e-09	4.34e-07
1441065_at	BB305753	---	---	1.6646	2.31e-07	4.2e-06
1455412_at	BG064966	Scm-like with four mbt domains 1	Sfmbt1	1.6629	2.08e-10	4.41e-08
1434136_at	BE571820	transmembrane protein 229A	Tmem229a	1.6627	1.8e-07	3.49e-06
1439501_at	BM233760	mitochondrial calcium uptake 1	Micu1	1.66066	3.45e-07	5.65e-06
1435583_at	AU067633	---	---	1.66005	8.7e-06	6.33e-05
1456264_at	BB068454	COMM domain containing 7	Commd7	1.65873	2.35e-07	4.25e-06
1421379_at	AF184112	zinc finger protein 354B	Zfp354b	1.65738	2.86e-06	2.7e-05
1439711_at	BB310344	---	---	1.65723	7.56e-06	5.67e-05
1425175_at	BB768838	C1q-like 3	C1ql3	1.65689	2.22e-06	2.23e-05
1447452_at	AW124565	---	---	1.65637	3.49e-06	3.13e-05
1436892_at	BB133520	sprouty-related, EVH1 domain containing 2	Spred2	1.65572	0.0296513	0.0410816
1440195_at	BB077926	serpine1 mRNA binding protein 1	Serbp1	1.65498	4.61e-07	6.99e-06
1434595_at	BQ174474	tripartite motif-containing 9	Trim9	1.65476	8.47e-05	0.000376989
1450875_at	BQ175510	G protein-coupled receptor 37	Gpr37	1.65469	1.24e-11	8.47e-09
1442588_at	BB117375	predicted gene 5101	Gm5101	1.65395	4.58e-08	1.34e-06
1424012_at	BC004773	tetratricopeptide repeat domain 30A1	Ttc30a1	1.65208	3.49e-07	5.68e-06
1418816_at	BG073376	charged multivesicular body protein 1B	Chmp1b	1.6513	1.11e-06	1.36e-05
1446090_at	BB521597	---	---	1.64956	3.19e-11	1.35e-08
1438040_a_at	BE995678	heat shock protein 90, beta (Grp94), member 1	Hsp90b1	1.64848	0.00227728	0.0052344
1420441_at	NM_007683	centromere protein C1	Cenpc1	1.64816	2.02e-07	3.79e-06
1418086_at	NM_026731	protein phosphatase 1, regulatory (inhibitor) subunit 14A	Ppp1r14a	1.64744	1.53e-08	6.27e-07
1457344_at	BB348893	neuropilin (NRP) and tolloid (TLL)-like 2	Neto2	1.64705	4.5e-09	2.74e-07
1436195_at	BM933144	cDNA sequence BC046404	BC046404	1.64694	1.96e-07	3.7e-06
1447864_s_at	AV377712	pogo transposable element with KRAB domain	Pogk	1.64686	1.54e-11	9.33e-09
1433928_a_at	BF146301	ribosomal protein L13A	Rpl13a	1.64649	2.42e-07	4.34e-06
1430245_at	BM209124	---	---	1.64621	1e-06	1.25e-05
1456684_at	BB710790	transmembrane protein 74	Tmem74	1.64609	1.49e-08	6.17e-07
1436284_s_at	BE949045	zinc finger protein 319	Zfp319	1.64536	1.07e-06	1.31e-05
1441764_at	BF730739	PR domain containing 10	Prdm10	1.64453	1.11e-07	2.46e-06
1442212_at	BB519218	carboxypeptidase D	Cpd	1.64394	2.02e-06	2.08e-05
1418876_at	BB662927	forkhead box D1	Foxd1	1.64389	1.95e-06	2.02e-05
1449075_at	NM_133798	exonuclease 3'-5' domain containing 2	Exd2	1.64316	1.07e-08	4.86e-07
1433659_at	BB503221	tubulin, gamma complex associated protein 4	Tubgcp4	1.64183	5.94e-08	1.62e-06
1419179_at	NM_025299	thioredoxin-like 4A	Txnl4a	1.64123	7.8e-09	4.02e-07
1460538_at	AK021064	cadherin 10	Cdh10	1.64066	0.000293486	0.00101745
1436072_at	BG070468	zinc finger protein 826	Zfp826	1.64039	5.79e-08	1.59e-06
1436098_at	BB667452	butyrylcholinesterase	Bche	1.63976	1.44e-08	6.04e-07
1448352_at	BB705823	leucine zipper protein 1	Luzp1	1.63923	0.0171671	0.0266227
1458534_at	BB281929	regulator of G-protein signalling 7 binding protein	Rgs7bp	1.63915	0.00559752	0.0108369
1455933_at	AV256955	---	---	1.63896	6.51e-06	5.1e-05
1442823_at	BB536648	---	---	1.63894	6.58e-07	9.1e-06
1419073_at	NM_019790	transmembrane protein with EGF-like and two follistatin-like domains 2	Tmeff2	1.63843	2.02e-10	4.41e-08
1426413_at	BM116592	neurogenic differentiation 1	Neurod1	1.63682	0.0102092	0.0175588
1425217_a_at	AF041862	synaptojanin 2	Synj2	1.63624	3.32e-08	1.08e-06
1435286_at	BB304438	Eph receptor A5	Epha5	1.6355	4.48e-08	1.32e-06
1439640_at	AV381105	---	---	1.63496	1.51e-08	6.19e-07
1455182_at	AV104668	kinesin family member 1B	Kif1b	1.6339	4.21e-07	6.52e-06
1458412_at	BB334511	zinc finger protein 78	Zfp78	1.63344	4.28e-07	6.6e-06
1440202_at	BB036159	RIKEN cDNA E430024I08 gene	E430024I08Rik	1.63189	7.05e-06	5.4e-05
1455373_at	BE650990	piccolo (presynaptic cytomatrix protein)	Pclo	1.63151	1.33e-08	5.69e-07
1441502_at	BB183114	---	---	1.63144	0.0014712	0.0037019
1422834_at	BB051684	potassium voltage-gated channel, Shal-related family, member 2	Kcnd2	1.62847	0.00283648	0.00625851
1455299_at	BB011882	vestigial like 3 (Drosophila)	Vgll3	1.62686	0.000150157	0.000595668
1457316_at	BM233608	microtubule-associated protein 6	Mtap6	1.62529	1.61e-08	6.49e-07
1436594_at	BB281667	zinc finger protein 719	Zfp719	1.62371	3.54e-07	5.72e-06
1450757_at	NM_009866	cadherin 11	Cdh11	1.62356	1.03e-07	2.32e-06
1439972_at	BB177192	ethanolamine kinase 1	Etnk1	1.62343	0.000555633	0.00170489
1438465_at	BG069515	zinc finger protein 826	Zfp826	1.62343	4.11e-06	3.54e-05
1418252_at	NM_008812	peptidyl arginine deiminase, type II	Padi2	1.62331	5.13e-07	7.59e-06
1442207_at	BB283202	autophagy related 16-like 2 (S. cerevisiae)	Atg16l2	1.62321	1.67e-06	1.81e-05
1452238_at	BB130716	ArfGAP with FG repeats 1	Agfg1	1.6223	8.7e-10	1.01e-07
1418868_at	NM_010134	engrailed 2	En2	1.62189	0.0290333	0.040405
1442709_at	BF147024	---	---	1.62138	0.00121708	0.00317751
1441727_s_at	BE628275	zinc finger protein 467	Zfp467	1.62086	1.28e-08	5.52e-07
1419186_a_at	NM_009183	ST8 alpha-N-acetyl-neuraminide alpha-2,8-sialyltransferase 4	St8sia4	1.62068	3.21e-09	2.29e-07
1447584_s_at	AI642973	myc target 1	Myct1	1.61992	7.02e-06	5.39e-05
1457886_at	BG075804	uncharacterized LOC552873	LOC552873	1.61985	7.57e-06	5.68e-05
1446624_at	BB518629	fukutin	Fktn	1.61946	7.06e-05	0.000327506
1430032_at	AK019871	RNA binding motif protein 4B	Rbm4b	1.61926	2.37e-09	1.91e-07
1429629_at	AK003058	enhancer of zeste homolog 1 (Drosophila)	Ezh1	1.61839	2.4e-09	1.91e-07
1443285_at	BB454536	---	---	1.61635	2.49e-05	0.000143967
1455187_at	BM231844	zinc finger and BTB domain containing 40	Zbtb40	1.61518	4.29e-08	1.29e-06
1423413_at	AI987929	N-myc downstream regulated gene 1	Ndrg1	1.61408	0.00580114	0.0111659
1457156_at	BB245038	TRH-degrading enzyme	Trhde	1.61394	2.4e-09	1.91e-07
1454824_s_at	BB699957	mitochondrial tumor suppressor 1	Mtus1	1.6132	1.41e-05	9.13e-05
1418310_a_at	NM_020599	retinaldehyde binding protein 1	Rlbp1	1.61312	1.37e-07	2.86e-06
1458099_at	BB291417	---	---	1.61295	6.19e-06	4.9e-05
1440989_at	BB183373	mitochondrial ribosomal protein L35	Mrpl35	1.6128	1.89e-10	4.37e-08
1443783_x_at	AV086906	histocompatibility 2, class II antigen A, alpha	H2-Aa	1.61263	0.00441535	0.00896322
1457361_at	BB628626	zinc finger protein 804A	Zfp804a	1.61221	0.000518434	0.0016108
1453165_at	BB701076	methyltransferase like 4	Mettl4	1.61183	2.75e-07	4.77e-06
1418565_at	BC006030	serpine1 mRNA binding protein 1	Serbp1	1.61058	1.53e-06	1.7e-05
1434389_at	BQ176656	son of sevenless homolog 1 (Drosophila)	Sos1	1.60944	3.6e-10	5.92e-08
1438100_at	BB021749	RAB, member of RAS oncogene family-like 6	Rabl6	1.60916	0.00514479	0.0101128
1418715_at	BC023496	pantothenate kinase 1	Pank1	1.60907	1.34e-09	1.33e-07
1456995_at	BB426857	shisa homolog 9 (Xenopus laevis)	Shisa9	1.609	0.000677532	0.00199103
1434205_at	BM247370	protein phosphatase 2, regulatory subunit B (B56), gamma isoform	Ppp2r5c	1.60827	2.41e-07	4.33e-06
1451047_at	BI966443	integral membrane protein 2A	Itm2a	1.60822	5.27e-08	1.49e-06
1427311_at	BB380312	bromodomain PHD finger transcription factor	Bptf	1.60804	0.0289834	0.0403515
1435265_at	BF466929	F-box protein 32	Fbxo32	1.60746	2.79e-08	9.48e-07
1444143_at	AI449132	---	---	1.60741	1.53e-05	9.73e-05
1441685_at	AV340971	proline synthetase co-transcribed	Prosc	1.60685	3.58e-08	1.13e-06
1436519_a_at	BB534387	RIKEN cDNA 1110057K04 gene	1110057K04Rik	1.60607	1.71e-05	0.000106089
1452733_at	BG068794	pantothenate kinase 2	Pank2	1.60605	5.8e-09	3.3e-07
1433032_at	AK013751	RIKEN cDNA 2900064K03 gene	2900064K03Rik	1.60491	0.000290347	0.00100888
1441197_at	AW494454	RIKEN cDNA 9530059O14 gene	9530059O14Rik	1.6047	5.46e-05	0.000267954
1426412_at	BM116592	neurogenic differentiation 1	Neurod1	1.60458	0.0348796	0.0466515
1457257_x_at	BB380053	poliovirus receptor-related 3	Pvrl3	1.60265	2.13e-06	2.16e-05
1454551_at	AK020585	RIKEN cDNA 9530034D02 gene	9530034D02Rik	1.6022	0.00375818	0.00786565
1434572_at	BB750646	histone deacetylase 9 /// histone deacetylase 9-like	Hdac9 /// LOC100861990	1.60182	8e-06	5.94e-05
1454120_a_at	AK016709	polycomb group ring finger 6	Pcgf6	1.60143	0.000372676	0.00123368
1449085_at	NM_024250	PHD finger protein 10	Phf10	1.60099	7.26e-09	3.81e-07
1454770_at	AV221910	cholecystokinin B receptor	Cckbr	1.59968	3.12e-07	5.25e-06
1442393_at	BB488200	---	---	1.59885	4e-06	3.47e-05
1418979_at	NM_134072	aldo-keto reductase family 1, member C14	Akr1c14	1.59664	2.16e-06	2.19e-05
1447863_s_at	BB322941	nuclear receptor subfamily 4, group A, member 2	Nr4a2	1.59581	0.000104075	0.000444465
1439650_at	BG072267	reticulon 4	Rtn4	1.59494	7.75e-06	5.79e-05
1424078_s_at	BC003424	peroxisomal biogenesis factor 6	Pex6	1.59414	2.08e-09	1.78e-07
1418667_at	NM_025879	RIKEN cDNA 2410002O22 gene	2410002O22Rik	1.59265	7.46e-08	1.88e-06
1456023_at	AV377052	zinc finger protein 846	Zfp846	1.59214	1.79e-05	0.000109989
1437950_at	BB818275	family with sequence similarity 149, member A	Fam149a	1.59195	2.58e-06	2.5e-05
1442394_at	BE957304	---	---	1.59156	1.71e-08	6.77e-07
1422890_at	BM218630	protocadherin 18	Pcdh18	1.59082	8.81e-06	6.38e-05
1423343_at	BB667135	solute carrier organic anion transporter family, member 1c1	Slco1c1	1.59067	1.07e-07	2.38e-06
1429768_at	BB355121	dystrobrevin alpha	Dtna	1.59009	1.21e-08	5.32e-07
1433630_at	BB762333	MAP6 domain containing 1	Map6d1	1.58973	2.77e-11	1.23e-08
1423490_at	BG867006	F-box protein 3	Fbxo3	1.58876	6.59e-09	3.57e-07
1456127_at	AV299691	canopy 1 homolog (zebrafish)	Cnpy1	1.58795	0.0334998	0.0452341
1456898_at	AI426862	purine rich element binding protein A	Pura	1.58542	3.06e-07	5.17e-06
1438737_at	AV029604	zinc finger protein of the cerebellum 3	Zic3	1.58532	0.000672011	0.00198002
1457772_at	BB219489	---	---	1.58487	8.27e-06	6.09e-05
1425468_at	BB768495	proteolipid protein (myelin) 1	Plp1	1.58479	1.51e-08	6.19e-07
1444026_at	BF658761	expressed sequence AI593442	AI593442	1.58459	9.87e-06	6.97e-05
1419459_a_at	NM_025952	magnesium transporter 1	Magt1	1.58449	5.28e-05	0.000260722
1429158_at	AV302798	F-box protein 28	Fbxo28	1.58377	2.71e-08	9.36e-07
1446612_at	BB169371	RIKEN cDNA 9330118A15 gene	9330118A15Rik	1.58266	0.00015249	0.000602781
1418716_at	AK004037	mitochondrial ribosomal protein S25	Mrps25	1.58266	4.48e-08	1.32e-06
1440219_at	BG075356	---	---	1.58219	1.14e-05	7.8e-05
1431381_at	AA611589	RIKEN cDNA 3110005L24 gene	3110005L24Rik	1.58214	4.42e-05	0.000226899
1444478_at	BB022931	adaptor protein, phosphotyrosine interaction, PH domain and leucine zipper containing 1	Appl1	1.58183	4.84e-07	7.26e-06
1459288_at	BB472451	---	---	1.58168	0.00053797	0.00165886
1428760_at	AW537061	small nuclear RNA activating complex, polypeptide 3	Snapc3	1.58147	2.78e-08	9.48e-07
1418472_at	BC024934	aspartoacylase	Aspa	1.5814	6.02e-08	1.63e-06
1448494_at	BB550400	growth arrest specific 1	Gas1	1.58122	2.33e-07	4.21e-06
1428945_at	BB417360	ubiquitin-like modifier activating enzyme 6	Uba6	1.58119	8.94e-09	4.34e-07
1428651_at	AK004187	kelch-like 24 (Drosophila)	Klhl24	1.58111	9.73e-09	4.57e-07
1419633_at	NM_013702	UNC homeobox	Uncx	1.58072	0.000379347	0.00125225
1423569_at	AW108522	glycine amidinotransferase (L-arginine:glycine amidinotransferase)	Gatm	1.58027	2.25e-09	1.88e-07
1440351_at	BG064527	---	---	1.58018	0.00387801	0.00805996
1452594_at	BB004080	dual specificity phosphatase 11 (RNA/RNP complex 1-interacting)	Dusp11	1.57981	7.9e-08	1.95e-06
1456643_at	BB043558	RIKEN cDNA 9230114K14 gene	9230114K14Rik	1.57976	0.000316258	0.00107928
1426879_at	AK004493	RIKEN cDNA 1190005F20 gene	1190005F20Rik	1.57971	3.36e-07	5.55e-06
1437152_at	BG072837	mex3 homolog B (C. elegans)	Mex3b	1.57937	2.7e-05	0.00015331
1423320_at	AI507229	deoxyribonuclease 1-like 2	Dnase1l2	1.57936	0.000361499	0.00120156
1416474_at	NM_020043	immunoglobulin superfamily, DCC subclass, member 4	Igdcc4	1.5791	7.89e-10	9.54e-08
1425176_at	BB768838	C1q-like 3	C1ql3	1.57865	0.0149153	0.023814
1427685_a_at	AF041858	synaptojanin 2	Synj2	1.57778	6.18e-10	8.22e-08
1428303_at	AK005160	BTB (POZ) domain containing 17	Btbd17	1.57775	2.97e-06	2.77e-05
1435109_at	AW123256	RIKEN cDNA 0710007G10 gene /// transmembrane protein 175	0710007G10Rik /// Tmem175	1.57773	3.21e-08	1.05e-06
1430834_at	BB359379	GPRIN family member 3	Gprin3	1.57741	0.0135812	0.0220945
1435284_at	BB648600	reticulon 4	Rtn4	1.57693	7.81e-09	4.02e-07
1426802_at	BB756379	septin 8	Sept8	1.57633	4.32e-08	1.29e-06
1455608_at	BB700774	sodium channel and clathrin linker 1	Sclt1	1.57621	8.66e-07	1.11e-05
1432431_s_at	AK004072	MACRO domain containing 2	Macrod2	1.57569	1.84e-05	0.000112246
1431686_a_at	AK013970	glia maturation factor, beta	Gmfb	1.57533	0.00309181	0.00672431
1445632_at	BB735612	oxoglutarate dehydrogenase (lipoamide)	Ogdh	1.57497	1.65e-07	3.29e-06
1453269_at	AK018177	unc-5 homolog B (C. elegans)	Unc5b	1.57483	0.000294031	0.00101901
1460278_a_at	NM_134095	PPPDE peptidase domain containing 2	Pppde2	1.57457	1.56e-09	1.49e-07
1430279_at	AV165624	RIKEN cDNA 3110038A09 gene	3110038A09Rik	1.57368	6.89e-07	9.4e-06
1443225_at	BB396526	activin A receptor, type IC	Acvr1c	1.57319	6.12e-05	0.000292937
1455965_at	BG064671	a disintegrin-like and metallopeptidase (reprolysin type) with thrombospondin type 1 motif, 4	Adamts4	1.57263	1.34e-07	2.81e-06
1436356_at	AW107196	sterile alpha motif domain containing 4	Samd4	1.57225	0.000109134	0.000461331
1459401_at	BB483229	---	---	1.57203	0.0117477	0.0196686
1418407_at	BB220000	phosphodiesterase 8A	Pde8a	1.5718	0.000774095	0.00220777
1441214_at	BQ176550	exophilin 5	Exph5	1.57168	0.0131738	0.0215658
1421106_at	AA880220	jagged 1	Jag1	1.57086	0.000178084	0.000683086
1457235_at	BB129193	low density lipoprotein-related protein 1B (deleted in tumors)	Lrp1b	1.57081	5.1e-07	7.55e-06
1452968_at	AK003674	collagen triple helix repeat containing 1	Cthrc1	1.5708	8.89e-10	1.02e-07
1447064_at	AU040379	---	---	1.57062	2.91e-05	0.000162779
1435120_at	AV300631	---	---	1.57052	2.54e-08	9.04e-07
1441751_at	BE947079	expressed sequence AW493563	AW493563	1.56944	9.37e-08	2.17e-06
1436854_at	AV284133	transient receptor potential cation channel, subfamily C, member 2	Trpc2	1.56927	2.02e-05	0.000121368
1445379_at	BM238286	---	---	1.56868	9.92e-06	6.99e-05
1449999_a_at	NM_009784	calcium channel, voltage-dependent, alpha2/delta subunit 1	Cacna2d1	1.56804	0.0259697	0.0370387
1438169_a_at	BB009122	FERM domain containing 4B	Frmd4b	1.56781	7.68e-07	1.02e-05
1416655_at	NM_021550	C1GALT1-specific chaperone 1	C1galt1c1	1.56736	6.46e-07	8.98e-06
1427620_at	BC026469	cullin 9	Cul9	1.56709	1.75e-07	3.43e-06
1446755_at	BB462555	---	---	1.56705	0.00117605	0.00309288
1457336_at	BB528672	R3H domain 1 (binds single-stranded nucleic acids)	R3hdm1	1.56684	6.2e-05	0.000296289
1457378_at	AW123022	---	---	1.56682	4.1e-06	3.54e-05
1440361_at	BB272510	predicted gene 12371	Gm12371	1.56681	1.65e-06	1.8e-05
1439632_at	BQ174397	guanine nucleotide binding protein (G protein), beta 4	Gnb4	1.56644	4.63e-11	1.63e-08
1441848_at	BB521034	---	---	1.56571	1.85e-05	0.000112748
1429619_a_at	BB040330	RIKEN cDNA 8430406I07 gene	8430406I07Rik	1.56503	3.39e-09	2.35e-07
1441499_at	BB182155	glutamate receptor, ionotropic, delta 1	Grid1	1.56391	1.87e-09	1.68e-07
1448922_at	NM_024438	dual specificity phosphatase 19	Dusp19	1.56378	6.37e-05	0.000302239
1434070_at	AV359819	jagged 1	Jag1	1.56363	1.7e-07	3.36e-06
1431394_a_at	AK014938	leucine-rich repeat kinase 2	Lrrk2	1.5629	4.8e-08	1.39e-06
1438799_at	AV338180	Dlx6 antisense RNA 1	Dlx6as1	1.56237	3.06e-05	0.000169324
1417025_at	NM_010382	histocompatibility 2, class II antigen E beta	H2-Eb1	1.5622	0.00113434	0.00300855
1444203_at	AI661342	---	---	1.56181	5.05e-05	0.000251512
1433015_at	AK018204	RIKEN cDNA 6330436F06 gene	6330436F06Rik	1.56174	0.00033986	0.0011429
1439815_at	BF140677	HEAT repeat containing 5B /// HEAT repeat-containing protein 5B-like	Heatr5b /// LOC100862586	1.56127	2.17e-08	8.01e-07
1460400_at	AK007793	spastin	Spast	1.56006	8.8e-09	4.32e-07
1422165_at	X66603	POU domain, class 3, transcription factor 4	Pou3f4	1.56003	6.46e-07	8.98e-06
1426863_at	BM123721	RNA binding motif protein, X chromosome	Rbmx	1.55945	6.12e-08	1.64e-06
1425526_a_at	L06502	paired related homeobox 1	Prrx1	1.55941	0.000249919	0.000896201
1458355_x_at	BB017703	WD repeat domain 92	Wdr92	1.55917	3.43e-06	3.1e-05
1434301_at	BE303700	family with sequence similarity 84, member B	Fam84b	1.55894	8.99e-09	4.34e-07
1445880_at	BB247020	---	---	1.55839	5.69e-07	8.21e-06
1435912_at	BM220232	UBX domain protein 7	Ubxn7	1.55817	6.49e-09	3.53e-07
1438613_at	BB131475	potassium voltage-gated channel, shaker-related subfamily, member 4	Kcna4	1.55777	0.00014161	0.000569143
1419845_at	AI325350	distal-less homeobox 1, antisense	Dlx1as	1.55708	6.49e-05	0.000306487
1453783_at	BE864772	purine rich element binding protein A	Pura	1.55701	0.0002508	0.000898719
1458536_at	BB097972	---	---	1.55622	0.00116638	0.00307355
1459705_at	BE980857	---	---	1.55496	0.00313127	0.00679646
1429624_at	BG068009	SAFB-like, transcription modulator	Sltm	1.55438	4.61e-06	3.88e-05
1456200_at	BM225636	inositol polyphosphate multikinase	Ipmk	1.55281	5.19e-10	7.54e-08
1451541_at	BC019781	BCS1-like (yeast)	Bcs1l	1.55205	5.41e-09	3.14e-07
1422643_at	NM_021509	monooxygenase, DBH-like 1	Moxd1	1.55173	7.17e-06	5.47e-05
1443931_at	AW548399	zinc finger protein 882	Zfp882	1.55164	3.23e-06	2.96e-05
1425660_at	BC018174	BTB (POZ) domain containing 3	Btbd3	1.55163	0.00139061	0.00354242
1418750_at	NM_019587	plexin B3	Plxnb3	1.55156	8.25e-10	9.82e-08
1428574_a_at	AK006398	chimerin (chimaerin) 2	Chn2	1.5515	0.0175071	0.0270412
1440290_at	AW494128	Predicted gene 10010	Gm10010	1.55022	0.0132163	0.021627
1450771_at	NM_010243	fucosyltransferase 9	Fut9	1.54988	0.00442924	0.00898453
1457302_at	BG144370	Predicted gene, 17491	Gm17491	1.54957	2.64e-07	4.63e-06
1455963_at	AV317707	transmembrane protein 229A	Tmem229a	1.54894	6.1e-09	3.42e-07
1441219_at	BB003338	---	---	1.54882	1.01e-05	7.08e-05
1450904_at	BQ174163	transmembrane protein 167	Tmem167	1.54839	1.49e-06	1.66e-05
1455687_at	BB376918	intestinal cell kinase	Ick	1.54836	2.41e-11	1.16e-08
1453273_at	AV142265	potassium channel, subfamily V, member 1	Kcnv1	1.54811	3.15e-05	0.000172806
1438038_at	C78926	RIKEN cDNA 4930402H24 gene	4930402H24Rik	1.54807	6.88e-07	9.4e-06
1452493_s_at	X13721	homeobox B7 /// homeobox B8	Hoxb7 /// Hoxb8	1.54736	0.0102478	0.0176094
1447987_at	BB443603	leucine zipper-EF-hand containing transmembrane protein 2	Letm2	1.54734	1.21e-06	1.45e-05
1456614_at	BF122715	ACN9 homolog (S. cerevisiae)	Acn9	1.54664	1.45e-08	6.04e-07
1455748_at	AI662241	dynein light chain Tctex-type 1F /// transmembrane protein 181A	Dynlt1f /// Tmem181a	1.54508	1.17e-07	2.54e-06
1420573_at	NM_010467	homeobox D1	Hoxd1	1.54414	2.93e-06	2.74e-05
1435893_at	BB127955	very low density lipoprotein receptor	Vldlr	1.54388	5.21e-09	3.06e-07
1427031_s_at	BG067674	spindle and centriole associated protein 1	Spice1	1.54378	5.29e-08	1.49e-06
1436746_at	BI692255	WNK lysine deficient protein kinase 1	Wnk1	1.54373	0.0158174	0.0249406
1451226_at	BC003424	peroxisomal biogenesis factor 6	Pex6	1.54366	5.78e-08	1.59e-06
1460193_at	NM_133726	suppression of tumorigenicity 13	St13	1.54177	8.28e-08	1.99e-06
1456402_at	BB130348	RIKEN cDNA A330076H08 gene	A330076H08Rik	1.54149	0.00651238	0.0122599
1436071_at	BQ175953	ankyrin repeat domain 26	Ankrd26	1.53932	4.78e-08	1.39e-06
1440560_at	AU067691	---	---	1.53921	3.16e-07	5.3e-06
1456088_at	BF134200	X-linked inhibitor of apoptosis	Xiap	1.53799	0.0277821	0.0390586
1440422_at	BB271612	5-hydroxytryptamine (serotonin) receptor 1F	Htr1f	1.53708	0.00770251	0.0140246
1428541_at	BE944524	family with sequence similarity 115, member A	Fam115a	1.537	0.000107405	0.000456113
1457637_at	BE992966	---	---	1.53664	0.00751016	0.0137559
1432156_a_at	AK012288	ring finger protein 32	Rnf32	1.53604	1.84e-08	7.12e-07
1426124_a_at	U21209	CDC-like kinase 1	Clk1	1.53532	6.27e-07	8.83e-06
1441546_at	BB464777	Membrane protein, palmitoylated 6 (MAGUK p55 subfamily member 6)	Mpp6	1.53511	2.54e-05	0.00014643
1426544_a_at	BB118847	tetratricopeptide repeat domain 14	Ttc14	1.53435	0.000541165	0.00166774
1455334_at	BG067299	zinc finger protein 866	Zfp866	1.53392	4.92e-05	0.000246516
1426364_at	AV093466	mitochondrial ribosome recycling factor	Mrrf	1.5335	2.88e-08	9.69e-07
1425031_at	AB077383	fukutin	Fktn	1.53304	2.25e-07	4.13e-06
1459068_at	AI464581	---	---	1.53267	0.000805639	0.00228269
1454042_a_at	AK015754	serine/arginine-rich protein specific kinase 1	Srpk1	1.53267	6.38e-10	8.41e-08
1450093_s_at	NM_010731	zinc finger and BTB domain containing 7a	Zbtb7a	1.53247	0.0059046	0.0113321
1460729_at	BI662863	Rho-associated coiled-coil containing protein kinase 1	Rock1	1.53197	0.00582099	0.011197
1454501_at	AK018200	RIKEN cDNA 6330419E04 gene	6330419E04Rik	1.53161	0.0127692	0.0210465
1420356_at	NM_016718	ninjurin 2	Ninj2	1.52982	1.34e-06	1.55e-05
1424125_at	BC023443	potassium channel, subfamily K, member 13	Kcnk13	1.52961	8.01e-09	4.08e-07
1426640_s_at	BB354684	tribbles homolog 2 (Drosophila)	Trib2	1.52906	1.59e-10	3.97e-08
1444141_at	BB828008	sorting nexin 13	Snx13	1.52799	0.0317226	0.0433257
1458637_x_at	BE690666	---	---	1.52727	0.00121088	0.003166
1454814_s_at	BG064779	phosphoribosyl pyrophosphate synthetase 1-like 3	Prps1l3	1.52707	1.02e-09	1.1e-07
1424701_at	BB528056	protocadherin 20	Pcdh20	1.527	1.94e-09	1.7e-07
1439342_at	AV353028	Caseinolytic peptidase X (E.coli)	Clpx	1.52667	4.41e-07	6.77e-06
1439938_at	BE686007	serine/threonine kinase 38	Stk38	1.52657	2.66e-06	2.56e-05
1450648_s_at	NM_010379	histocompatibility 2, class II antigen A, beta 1	H2-Ab1	1.52637	0.00927387	0.0162776
1451660_a_at	BC016893	homeobox B6	Hoxb6	1.52315	0.00146691	0.00369328
1459619_at	BB254042	erythrocyte protein band 4.1-like 2	Epb4.1l2	1.5231	0.031129	0.0426662
1439554_at	AV323498	sex comb on midleg homolog 1	Scmh1	1.5229	0.0109168	0.0185292
1416473_a_at	NM_020043	immunoglobulin superfamily, DCC subclass, member 4	Igdcc4	1.52286	2.64e-09	2.03e-07
1427030_at	BG067674	spindle and centriole associated protein 1	Spice1	1.52276	2.23e-08	8.16e-07
1455251_at	AV071536	integrin alpha 1	Itga1	1.52154	6.37e-05	0.000302239
1444562_at	BE690666	---	---	1.52132	0.000153396	0.00060523
1427246_at	BB702366	membrane associated guanylate kinase, WW and PDZ domain containing 1	Magi1	1.51992	3.26e-07	5.41e-06
1457421_at	AW491934	RIKEN cDNA 1700063D05 gene	1700063D05Rik	1.51946	2.37e-06	2.34e-05
1424567_at	BC007185	tetraspanin 2	Tspan2	1.51943	4.24e-11	1.6e-08
1424778_at	AK005026	receptor accessory protein 3	Reep3	1.51883	0.00394748	0.00818268
1426301_at	U95030	activated leukocyte cell adhesion molecule	Alcam	1.51769	0.000747393	0.00215159
1446990_at	AW556192	nuclear factor I/A	Nfia	1.51662	7.03e-05	0.000326908
1435290_x_at	BE688749	histocompatibility 2, class II antigen A, alpha	H2-Aa	1.51556	0.0224617	0.0329853
1438893_at	BB477585	RIKEN cDNA 5530601H04 gene	5530601H04Rik	1.51539	0.000374123	0.0012377
1437248_at	BM230224	RIKEN cDNA 2700049A03 gene	2700049A03Rik	1.51435	0.00504287	0.00995677
1423099_a_at	AW556332	methyltransferase like 3	Mettl3	1.51427	1.04e-06	1.29e-05
1440981_at	BB266045	p21 protein (Cdc42/Rac)-activated kinase 7	Pak7	1.51395	2.99e-07	5.09e-06
1449514_at	BC019379	G protein-coupled receptor kinase 5	Grk5	1.51275	3.23e-07	5.38e-06
1434126_at	BB667775	RIKEN cDNA 4930402H24 gene	4930402H24Rik	1.51244	7.97e-08	1.96e-06
1458019_at	BB548602	---	---	1.51226	0.000706599	0.00205621
1438871_at	BG145571	uncharacterized LOC100503146	LOC100503146	1.51167	5.07e-05	0.000252552
1437158_at	BG070859	Nipped-B homolog (Drosophila)	Nipbl	1.51159	0.00653255	0.0122946
1447853_x_at	BB040841	Kinesin family member 13A	Kif13a	1.51141	0.0057112	0.0110198
1438258_at	BE647363	very low density lipoprotein receptor	Vldlr	1.51048	3.5e-07	5.69e-06
1420402_at	NM_009723	ATPase, Ca++ transporting, plasma membrane 2	Atp2b2	1.51035	0.0335187	0.0452568
1445870_at	BB367621	---	---	1.50984	3.21e-06	2.95e-05
1438051_at	AV325874	tetratricopeptide repeat domain 14	Ttc14	1.50961	0.0188599	0.0287226
1456718_at	BB768133	transmembrane protein 56	Tmem56	1.509	0.0149582	0.0238695
1417069_a_at	BG228815	glia maturation factor, beta	Gmfb	1.5079	0.00470121	0.00942438
1451287_s_at	BC024599	allograft inflammatory factor 1-like	Aif1l	1.50761	5.33e-06	4.37e-05
1447020_at	BB248611	---	---	1.50757	0.03116	0.0426948
1439247_at	BB763030	dedicator of cytokinesis 10	Dock10	1.50744	0.0320995	0.0437235
1429060_at	AK020483	metastasis associated lung adenocarcinoma transcript 1 (non-coding RNA)	Malat1	1.5074	1.13e-06	1.37e-05
1452431_s_at	AF119253	histocompatibility 2, class II antigen A, alpha	H2-Aa	1.50697	0.00665645	0.012479
1436473_at	AV300441	zinc finger protein 248	Zfp248	1.50679	1.37e-05	8.94e-05
1419616_at	NM_007561	bone morphogenic protein receptor, type II (serine/threonine kinase)	Bmpr2	1.50673	0.00325796	0.00701544
1438624_x_at	BB494451	heparan sulfate (glucosamine) 3-O-sulfotransferase 2	Hs3st2	1.50519	7.42e-06	5.61e-05
1427305_at	AV340508	phosphatidylinositol glycan anchor biosynthesis, class A	Piga	1.50496	1.05e-07	2.35e-06
1423273_at	BM934958	polymerase (DNA directed), gamma	Polg	1.50491	3.5e-10	5.92e-08
1439869_at	BB326106	zinc finger protein 493	Zfp493	1.50465	1.49e-06	1.66e-05
1420941_at	BF585144	regulator of G-protein signaling 5	Rgs5	1.50417	0.0183784	0.0281165
1449058_at	NM_010296	GLI-Kruppel family member GLI1	Gli1	1.50351	7.33e-07	9.82e-06
1459377_at	BB298284	paralemmin 2	Palm2	1.50332	0.0234244	0.034092
1434733_at	BB528554	serine/threonine kinase 36 (fused homolog, Drosophila)	Stk36	1.50214	4.15e-06	3.57e-05
1438858_x_at	AV018723	histocompatibility 2, class II antigen A, alpha	H2-Aa	1.5017	0.0241774	0.0349793
1444724_at	AW492836	---	---	1.50075	0.000191129	0.000720581
1428823_at	AK009957	HD domain containing 2	Hddc2	-1.50042	1.11e-07	2.46e-06
1445557_at	BB807032	RIKEN cDNA 0610040B10 gene	0610040B10Rik	-1.50095	5.29e-08	1.49e-06
1428016_a_at	BC028444	Ras interacting protein 1	Rasip1	-1.50096	2.31e-05	0.000135432
1417841_at	AF309644	peroxisomal membrane protein 2	Pxmp2	-1.50202	4.86e-08	1.41e-06
1451780_at	AF068182	B cell linker	Blnk	-1.50321	1.53e-05	9.77e-05
1442914_at	AV293250	TATA element modulatory factor 1	Tmf1	-1.50444	2.41e-05	0.000140658
1421217_a_at	NM_010708	lectin, galactose binding, soluble 9	Lgals9	-1.50456	0.00010863	0.000459995
1438864_at	BM213777	---	---	-1.50555	9.89e-08	2.25e-06
1430575_a_at	BB484264	tripeptidyl peptidase II	Tpp2	-1.50557	0.0011095	0.00295227
1428057_a_at	BC028439	AHNAK nucleoprotein (desmoyokin)	Ahnak	-1.50619	8.01e-08	1.97e-06
1419816_s_at	AI788755	ERBB receptor feedback inhibitor 1	Errfi1	-1.50637	1.23e-08	5.37e-07
1429899_at	BB039237	RIKEN cDNA 5730414N17 gene	5730414N17Rik	-1.50688	0.00018646	0.000707382
1457228_x_at	AV251087	GLE1 RNA export mediator (yeast)	Gle1	-1.50709	2.92e-06	2.74e-05
1438475_at	BM246462	cDNA sequence AB124611	AB124611	-1.50718	1.38e-05	8.99e-05
1423396_at	AK018763	angiotensinogen (serpin peptidase inhibitor, clade A, member 8)	Agt	-1.50734	1.54e-05	9.82e-05
1424775_at	BC018470	2'-5' oligoadenylate synthetase 1A	Oas1a	-1.50816	4.24e-05	0.000219464
1455051_at	BE951781	ring finger protein 31	Rnf31	-1.50874	7.23e-08	1.84e-06
1453611_at	BB367420	retinoblastoma binding protein 6	Rbbp6	-1.50925	3.97e-06	3.46e-05
1436296_x_at	BE946605	dynein, axonemal, intermediate chain 2	Dnaic2	-1.5093	0.000992414	0.00270141
1416926_at	AW495711	transformation related protein 53 inducible nuclear protein 1	Trp53inp1	-1.51001	2.95e-07	5.04e-06
1435459_at	BM936480	flavin containing monooxygenase 2	Fmo2	-1.51008	0.00514478	0.0101128
1455610_at	BB457010	synemin, intermediate filament protein	Synm	-1.5103	3.49e-08	1.11e-06
1437932_a_at	AV227581	claudin 1	Cldn1	-1.51107	4.18e-05	0.000216794
1449123_at	NM_008407	inter-alpha trypsin inhibitor, heavy chain 3	Itih3	-1.51151	0.000249199	0.000894189
1452068_at	BI106821	N-acylethanolamine acid amidase	Naaa	-1.51217	5.17e-07	7.63e-06
1417063_at	NM_009777	complement component 1, q subcomponent, beta polypeptide	C1qb	-1.51256	7.54e-05	0.000344181
1444528_at	AV367169	zinc finger protein 316	Zfp316	-1.5127	6.19e-06	4.9e-05
1457961_at	BB713538	lysophosphatidylglycerol acyltransferase 1	Lpgat1	-1.51289	6.76e-06	5.22e-05
1444018_at	BB794854	RIKEN cDNA B930098A02 gene /// cysteine-rich hydrophobic domain 2	B930098A02Rik /// Chic2	-1.51343	8.37e-05	0.000373617
1429049_at	AK004737	NUAK family, SNF1-like kinase, 2	Nuak2	-1.51375	2.58e-07	4.55e-06
1454772_at	AI327392	small nuclear ribonucleoprotein 200 (U5)	Snrnp200	-1.51379	2.49e-07	4.44e-06
1416067_at	NM_013562	interferon-related developmental regulator 1	Ifrd1	-1.51388	3.08e-06	2.85e-05
1420592_a_at	NM_023210	acidic (leucine-rich) nuclear phosphoprotein 32 family, member E	Anp32e	-1.51429	1.24e-08	5.41e-07
1416695_at	BC002055	translocator protein	Tspo	-1.51431	3.46e-05	0.000186647
1424942_a_at	BC006728	myelocytomatosis oncogene	Myc	-1.5146	1.36e-05	8.92e-05
1426677_at	BM233746	filamin, alpha	Flna	-1.51527	3.2e-07	5.35e-06
1460428_at	BC003286	ankyrin repeat domain 13a	Ankrd13a	-1.51628	1.57e-08	6.36e-07
1420376_a_at	NM_008211	predicted gene 12657 /// predicted pseudogene 6749 /// H3 histone, family 3A /// H3 histone, family 3B /// H3 histone, family 3C	Gm12657 /// Gm6749 /// H3f3a /// H3f3b /// H3f3c	-1.51708	9.68e-08	2.22e-06
1422943_a_at	NM_013560	heat shock protein 1	Hspb1	-1.51743	3.1e-07	5.22e-06
1441284_at	BB283819	---	---	-1.51827	2.43e-05	0.000141589
1452414_s_at	BB051286	coiled-coil domain containing 86	Ccdc86	-1.51852	2.17e-07	4.01e-06
1420361_at	NM_013612	solute carrier family 11 (proton-coupled divalent metal ion transporters), member 1	Slc11a1	-1.51908	2.61e-06	2.52e-05
1460514_s_at	AK010738	achaete-scute complex homolog 2 (Drosophila)	Ascl2	-1.51938	0.000616277	0.0018476
1437711_x_at	BB519474	ornithine decarboxylase, structural 1	Odc1	-1.52086	3.75e-06	3.32e-05
1417256_at	NM_008607	matrix metallopeptidase 13	Mmp13	-1.52151	0.0020068	0.00474754
1439825_at	BB705351	deltex 3-like (Drosophila)	Dtx3l	-1.52215	9.76e-06	6.91e-05
1453435_a_at	AK009753	flavin containing monooxygenase 2	Fmo2	-1.5231	0.000515847	0.00160417
1417821_at	NM_033075	DNA segment, Chr 17, human D6S56E 5	D17H6S56E-5	-1.52328	0.000743464	0.00214202
1418572_x_at	NM_013749	tumor necrosis factor receptor superfamily, member 12a	Tnfrsf12a	-1.52379	6.41e-07	8.96e-06
1433653_at	BG173681	family with sequence similarity 20, member A	Fam20a	-1.52482	1.9e-07	3.61e-06
1450531_at	NM_008199	histocompatibility 2, blastocyst	H2-Bl	-1.52519	1.86e-06	1.95e-05
1453330_at	AK002458	coiled-coil domain containing 88C	Ccdc88c	-1.52556	4.45e-05	0.000227718
1458980_at	BG064153	---	---	-1.52589	5.09e-06	4.21e-05
1447589_at	BE979744	---	---	-1.52609	0.000113096	0.000475332
1446154_at	BB131186	uncharacterized LOC100047123	LOC100047123	-1.52692	3.23e-07	5.38e-06
1428132_at	AK008084	CDC42 small effector 1	Cdc42se1	-1.52741	1.13e-07	2.49e-06
1451174_at	BC027411	leucine rich repeat containing 33	Lrrc33	-1.52794	5e-09	2.98e-07
1440224_at	BB077224	RIKEN cDNA 9330133O14 gene	9330133O14Rik	-1.52813	1.37e-06	1.58e-05
1416101_a_at	NM_015786	histone cluster 1, H1c	Hist1h1c	-1.52847	0.000397062	0.0013002
1450981_at	BI663014	calponin 2	Cnn2	-1.52912	2.95e-06	2.75e-05
1440142_s_at	BB750040	glial fibrillary acidic protein	Gfap	-1.52941	0.000114753	0.000480864
1430430_at	AK018073	EGF-like and EMI domain containing 1	Egfem1	-1.52993	6.14e-06	4.87e-05
1435631_x_at	AV005520	exocyst complex component 6	Exoc6	-1.53051	9.94e-05	0.000427719
1426464_at	W13191	nuclear receptor subfamily 1, group D, member 1	Nr1d1	-1.5307	9.91e-06	6.99e-05
1443723_at	BE995087	transient receptor potential cation channel, subfamily M, member 3	Trpm3	-1.53121	2.68e-06	2.57e-05
1423661_s_at	BB294133	CTD (carboxy-terminal domain, RNA polymerase II, polypeptide A) small phosphatase 2	Ctdsp2	-1.53152	8.71e-06	6.33e-05
1426600_at	BM209618	solute carrier family 2 (facilitated glucose transporter), member 1	Slc2a1	-1.53155	2.63e-07	4.61e-06
1444082_at	BB372609	RIKEN cDNA A730017C20 gene	A730017C20Rik	-1.53212	1.29e-05	8.57e-05
1418918_at	NM_008341	insulin-like growth factor binding protein 1	Igfbp1	-1.53242	1.57e-06	1.72e-05
1427029_at	AK008764	HtrA serine peptidase 3	Htra3	-1.53274	0.000214991	0.000791813
1435234_at	BM234716	nuclear receptor coactivator 2	Ncoa2	-1.53297	2.18e-06	2.2e-05
1439495_at	BB476293	RIKEN cDNA 4933407H18 gene	4933407H18Rik	-1.53328	4.58e-07	6.96e-06
1438946_at	BB221015	platelet derived growth factor receptor, alpha polypeptide	Pdgfra	-1.53391	9.3e-06	6.66e-05
1433842_at	BG069059	leucine rich repeat (in FLII) interacting protein 1	Lrrfip1	-1.53405	0.00108534	0.00290147
1424065_at	BG064496	ER degradation enhancer, mannosidase alpha-like 1	Edem1	-1.53407	9.92e-05	0.000426805
1416757_at	BC027435	Zwilch, kinetochore associated, homolog (Drosophila)	Zwilch	-1.53492	4.63e-07	7.01e-06
1446743_at	BB388548	LAS1-like (S. cerevisiae)	Las1l	-1.53586	1.02e-05	7.13e-05
1453913_a_at	BE691515	transporter 2, ATP-binding cassette, sub-family B (MDR/TAP)	Tap2	-1.53818	3.81e-06	3.36e-05
1424542_at	D00208	S100 calcium binding protein A4	S100a4	-1.53853	0.00103803	0.0028025
1429947_a_at	AK008179	Z-DNA binding protein 1	Zbp1	-1.53893	1.94e-05	0.000117286
1448436_a_at	NM_008390	interferon regulatory factor 1	Irf1	-1.53946	2.23e-05	0.000131602
1419212_at	NM_015790	icos ligand	Icosl	-1.53961	0.000132444	0.000540052
1441740_at	BM206839	---	---	-1.54009	0.000226706	0.000827201
1430557_at	BB009682	RIKEN cDNA 4930434J08 gene	4930434J08Rik	-1.5413	4.61e-05	0.000234374
1448618_at	NM_080638	major vault protein	Mvp	-1.54187	1.61e-08	6.49e-07
1424838_at	BC005730	RIKEN cDNA A330049M08 gene	A330049M08Rik	-1.5421	9.2e-06	6.61e-05
1443282_at	BB556993	PRP38 pre-mRNA processing factor 38 (yeast) domain containing A	Prpf38a	-1.54219	1.22e-05	8.22e-05
1451602_at	BC025911	sorting nexin 6	Snx6	-1.54271	1.26e-06	1.49e-05
1423754_at	BC010291	interferon induced transmembrane protein 3	Ifitm3	-1.54304	0.000106012	0.000451335
1418266_at	NM_009659	arachidonate 12-lipoxygenase, 12R type	Alox12b	-1.54309	4.1e-07	6.39e-06
1417483_at	AB026551	nuclear factor of kappa light polypeptide gene enhancer in B cells inhibitor, zeta	Nfkbiz	-1.54377	2.56e-06	2.49e-05
1426324_at	M33151	histocompatibility 2, D region locus 1	H2-D1	-1.54458	2.65e-06	2.55e-05
1458812_at	AV251163	---	---	-1.54525	2.06e-06	2.1e-05
1450036_at	BB768208	serum/glucocorticoid regulated kinase 3	Sgk3	-1.54535	7.72e-10	9.41e-08
1444488_at	BE982890	---	---	-1.54598	2.01e-07	3.77e-06
1420772_a_at	NM_010286	TSC22 domain family, member 3	Tsc22d3	-1.54661	4.69e-07	7.08e-06
1429651_at	AV339670	phosphatase and actin regulator 3	Phactr3	-1.54863	5.69e-12	5.18e-09
1430043_at	BE979150	tetratricopeptide repeat domain 19	Ttc19	-1.54886	6.31e-09	3.46e-07
1444078_at	BB154331	CD8 antigen, alpha chain	Cd8a	-1.54965	6.46e-06	5.06e-05
1433956_at	AW543698	cadherin 5	Cdh5	-1.55108	2.21e-05	0.000130811
1440988_at	BB375207	---	---	-1.55109	8.58e-07	1.11e-05
1435206_at	BB767169	solute carrier family 24 (sodium/potassium/calcium exchanger), member 4	Slc24a4	-1.55114	1.68e-08	6.69e-07
1439349_at	BM239721	strawberry notch homolog 2 (Drosophila)	Sbno2	-1.55144	1.65e-07	3.29e-06
1426526_s_at	AU017520	oviductal glycoprotein 1	Ovgp1	-1.55309	3.68e-06	3.26e-05
1423505_at	BB114067	transgelin	Tagln	-1.55316	9.03e-07	1.16e-05
1425988_a_at	AF071071	homeodomain interacting protein kinase 1	Hipk1	-1.55335	1.85e-08	7.15e-07
1442302_at	AV131794	N-methylpurine-DNA glycosylase	Mpg	-1.55347	1.74e-06	1.87e-05
1437595_at	BB531414	RIKEN cDNA E030010A14 gene	E030010A14Rik	-1.55365	1.55e-05	9.86e-05
1422789_at	NM_009022	aldehyde dehydrogenase family 1, subfamily A2	Aldh1a2	-1.55391	3.01e-05	0.000167057
1449335_at	BI111620	tissue inhibitor of metalloproteinase 3	Timp3	-1.55409	2.74e-10	5.15e-08
1442026_at	AI467657	---	---	-1.55451	1.85e-08	7.14e-07
1452016_at	BC026209	arachidonate 5-lipoxygenase activating protein	Alox5ap	-1.55465	1.84e-07	3.54e-06
1438026_at	AV213597	zinc finger protein 560	Zfp560	-1.55544	2.32e-06	2.31e-05
1452087_at	BF020640	epithelial stromal interaction 1 (breast)	Epsti1	-1.55563	0.000856528	0.00239645
1419042_at	BM239828	interferon inducible GTPase 1	Iigp1	-1.55644	0.00065809	0.00194875
1424369_at	BC012260	proteasome (prosome, macropain) inhibitor subunit 1	Psmf1	-1.55663	2.72e-08	9.38e-07
1451426_at	AF316999	DEXH (Asp-Glu-X-His) box polypeptide 58	Dhx58	-1.55679	4.06e-05	0.000211869
1455171_at	BG793501	suppressor of variegation 4-20 homolog 1 (Drosophila)	Suv420h1	-1.5568	2.43e-08	8.68e-07
1446610_at	BB396016	engulfment and cell motility 1, ced-12 homolog (C. elegans)	Elmo1	-1.55759	2.03e-07	3.8e-06
1446221_at	BB308401	---	---	-1.55773	1.41e-06	1.6e-05
1420671_x_at	NM_029499	membrane-spanning 4-domains, subfamily A, member 4C	Ms4a4c	-1.55983	0.000827008	0.00233233
1444048_at	AI666576	---	---	-1.55983	1.22e-05	8.22e-05
1436994_a_at	BB533903	histone cluster 1, H1c	Hist1h1c	-1.5601	0.00416701	0.00854251
1435999_at	BB284475	serine peptidase inhibitor, Kazal type 8	Spink8	-1.56013	8.82e-08	2.07e-06
1419043_a_at	BM239828	interferon inducible GTPase 1	Iigp1	-1.56063	0.000620785	0.00185958
1420963_at	BE979942	hyaluronan and proteoglycan link protein 2	Hapln2	-1.56077	6.2e-08	1.66e-06
1448061_at	AA183642	macrophage scavenger receptor 1	Msr1	-1.56092	3.32e-07	5.49e-06
1436598_at	AV313923	inducible T cell co-stimulator	Icos	-1.56142	1.36e-06	1.57e-05
1458891_at	BB320973	---	---	-1.56146	4.36e-09	2.69e-07
1425396_a_at	BC011474	lymphocyte protein tyrosine kinase	Lck	-1.56166	7.47e-06	5.63e-05
1450484_a_at	AK004595	cytidine monophosphate (UMP-CMP) kinase 2, mitochondrial	Cmpk2	-1.56191	3.07e-05	0.000169475
1453855_at	BG295762	matrix-remodelling associated 7	Mxra7	-1.56239	1.43e-05	9.25e-05
1457167_at	BB140799	mediator complex subunit 14	Med14	-1.56284	3.57e-07	5.76e-06
1456250_x_at	BB533460	transforming growth factor, beta induced	Tgfbi	-1.56293	0.000193843	0.000729645
1451431_a_at	BC019947	dysbindin (dystrobrevin binding protein 1) domain containing 2	Dbndd2	-1.56315	2.74e-10	5.15e-08
1422598_at	NM_009813	calsequestrin 1	Casq1	-1.56383	2.07e-05	0.000123555
1458710_at	BB550311	---	---	-1.5641	3.46e-09	2.36e-07
1422645_at	AJ306425	hemochromatosis	Hfe	-1.56479	1.05e-08	4.77e-07
1459415_at	BB204258	sperm antigen with calponin homology and coiled-coil domains 1	Specc1	-1.56577	3.52e-07	5.7e-06
1449265_at	BC008152	caspase 1	Casp1	-1.56601	0.000389858	0.00128156
1419456_at	BC012247	dicarbonyl L-xylulose reductase	Dcxr	-1.56607	1.4e-06	1.6e-05
1439786_at	BQ030936	growth factor receptor bound protein 2-associated protein 2	Gab2	-1.56879	4.3e-06	3.66e-05
1459961_a_at	BG069527	Signal transducer and activator of transcription 3	Stat3	-1.5689	7.15e-09	3.76e-07
1424344_s_at	BM200591	eukaryotic translation initiation factor 1A	Eif1a	-1.571	3.37e-08	1.09e-06
1459690_at	AI451513	zinc finger protein 426	Zfp426	-1.57114	6.6e-05	0.000310105
1444939_at	BB388769	PRP19/PSO4 pre-mRNA processing factor 19 homolog (S. cerevisiae)	Prpf19	-1.57116	8.75e-05	0.000387199
1454197_a_at	AK016771	coiled-coil domain containing 86	Ccdc86	-1.57165	1.73e-07	3.4e-06
1441946_at	AV239969	inter-alpha (globulin) inhibitor H5	Itih5	-1.57223	5.77e-07	8.29e-06
1456706_at	BE628134	RIKEN cDNA 4833441D16 gene	4833441D16Rik	-1.57316	1.15e-07	2.52e-06
1425964_x_at	U03561	heat shock protein 1	Hspb1	-1.57383	5.48e-07	7.99e-06
1435723_at	BB039336	predicted gene 9776	Gm9776	-1.57481	5.72e-07	8.24e-06
1460725_at	NM_011728	xeroderma pigmentosum, complementation group A	Xpa	-1.57525	1.15e-07	2.52e-06
1424074_at	AK011367	basic transcription factor 3-like 4	Btf3l4	-1.57566	3.24e-06	2.97e-05
1418091_at	NM_023755	transcription factor CP2-like 1	Tfcp2l1	-1.57588	3.57e-06	3.19e-05
1419442_at	BC005429	matrilin 2	Matn2	-1.57736	6.83e-08	1.78e-06
1442258_at	AV229709	lon peptidase 2, peroxisomal	Lonp2	-1.57744	2.84e-09	2.12e-07
1421550_a_at	NM_030684	tripartite motif-containing 34A /// tripartite motif-containing 34B	Trim34a /// Trim34b	-1.57776	1.57e-07	3.18e-06
1417171_at	NM_010583	IL2 inducible T cell kinase	Itk	-1.57778	1.61e-05	0.000101354
1440720_s_at	AV251087	GLE1 RNA export mediator (yeast)	Gle1	-1.5781	1.08e-05	7.5e-05
1421812_at	AF043943	TAP binding protein	Tapbp	-1.57827	3.85e-06	3.38e-05
1429217_at	AK018500	zinc finger protein 655	Zfp655	-1.57893	4.52e-08	1.33e-06
1429159_at	AK018605	inter-alpha (globulin) inhibitor H5	Itih5	-1.5794	8.44e-07	1.09e-05
1452170_at	BC019714	chondroitin polymerizing factor 2	Chpf2	-1.58168	7.88e-08	1.95e-06
1448325_at	NM_008654	protein phosphatase 1, regulatory (inhibitor) subunit 15A	Ppp1r15a	-1.58327	9.12e-08	2.13e-06
1429251_at	BM226301	PR domain containing 2, with ZNF domain	Prdm2	-1.58344	9.66e-09	4.56e-07
1452956_a_at	BI655075	interferon, alpha-inducible protein 27 like 1	Ifi27l1	-1.58428	1.03e-07	2.32e-06
1447927_at	BG092512	guanylate-binding protein 10 /// guanylate binding protein 6	Gbp10 /// Gbp6	-1.58477	0.00212764	0.00496585
1452729_at	BE446919	dolichyl-phosphate mannosyltransferase polypeptide 3	Dpm3	-1.58514	5.39e-07	7.88e-06
1422476_at	NM_023065	interferon gamma inducible protein 30	Ifi30	-1.58523	5.99e-06	4.79e-05
1425023_at	BM936366	ubiquitin specific peptidase 3	Usp3	-1.58552	2.86e-05	0.000160592
1445576_at	AI413817	radial spoke head 10 homolog B (Chlamydomonas)	Rsph10b2	-1.58581	8.13e-07	1.06e-05
1460251_at	NM_007987	Fas (TNF receptor superfamily member 6)	Fas	-1.5869	3.91e-06	3.42e-05
1436558_at	BG065617	TATA box binding protein (Tbp)-associated factor, RNA polymerase I, D	Taf1d	-1.58767	2.23e-08	8.16e-07
1448123_s_at	NM_009369	transforming growth factor, beta induced	Tgfbi	-1.58799	3.98e-05	0.00020864
1440417_at	BG918834	DNA segment, Chr 19, ERATO Doi 409, expressed	D19Ertd409e	-1.58873	0.000143009	0.000573861
1457689_at	BB327612	SET binding factor 2	Sbf2	-1.58885	6.92e-06	5.33e-05
1451204_at	BC016096	scavenger receptor class A, member 5 (putative)	Scara5	-1.58958	1.54e-06	1.7e-05
1417936_at	AF128196	chemokine (C-C motif) ligand 9	Ccl9	-1.59078	0.000153641	0.000605972
1418294_at	NM_019427	erythrocyte protein band 4.1-like 4b	Epb4.1l4b	-1.59204	1.46e-05	9.4e-05
1427891_at	BB667753	GTPase, IMAP family member 6	Gimap6	-1.59218	0.000183035	0.000697508
1440225_at	BB083808	G protein-coupled receptor 116	Gpr116	-1.59223	1.12e-06	1.36e-05
1450678_at	NM_008404	integrin beta 2	Itgb2	-1.59232	5.69e-05	0.000276956
1452610_at	AK009842	zinc finger with KRAB and SCAN domains 14	Zkscan14	-1.59243	4.84e-07	7.26e-06
1456251_x_at	BB132602	translocator protein	Tspo	-1.5926	0.00014533	0.000581085
1423660_at	BB294133	CTD (carboxy-terminal domain, RNA polymerase II, polypeptide A) small phosphatase 2	Ctdsp2	-1.59349	1.82e-06	1.92e-05
1451361_a_at	BC027342	patatin-like phospholipase domain containing 7	Pnpla7	-1.5936	1.56e-06	1.71e-05
1436491_at	BB387637	X-linked lymphocyte-regulated 5 pseudogene	Gm11346	-1.59455	7.47e-05	0.000341773
1428942_at	AA796766	metallothionein 2	Mt2	-1.59535	4.52e-08	1.33e-06
1420088_at	AI462015	nuclear factor of kappa light polypeptide gene enhancer in B cells inhibitor, alpha	Nfkbia	-1.5954	2.42e-11	1.16e-08
1448256_at	NM_016810	golgi SNAP receptor complex member 1	Gosr1	-1.59997	7.63e-07	1.01e-05
1416714_at	BG069095	interferon regulatory factor 8	Irf8	-1.60027	6.34e-06	4.99e-05
1425179_at	AF237702	serine hydroxymethyltransferase 1 (soluble)	Shmt1	-1.60033	9.67e-07	1.22e-05
1438868_at	AV280841	DNA segment, Chr 14, ERATO Doi 668, expressed	D14Ertd668e	-1.60064	0.00172813	0.00421798
1430035_at	AK018415	coiled-coil domain containing 132	Ccdc132	-1.60084	1.55e-06	1.71e-05
1448232_x_at	NM_009448	predicted gene 5620 /// tubulin, alpha 1C pseudogene /// tubulin alpha-1C chain-like /// tubulin, alpha 1A /// tubulin, alpha 1B /// tubulin, alpha 1C	Gm5620 /// Gm6682 /// LOC100862648 /// Tuba1a /// Tuba1b /// Tuba1c	-1.60407	4.44e-05	0.000227443
1432304_a_at	AK011615	RIKEN cDNA 9030624J02 gene	9030624J02Rik	-1.60473	6.2e-05	0.000296318
1418770_at	NM_013486	CD2 antigen	Cd2	-1.6071	2.01e-05	0.000120995
1421321_a_at	NM_019671	neuroepithelial cell transforming gene 1	Net1	-1.60769	6.23e-06	4.92e-05
1421336_at	NM_008937	prospero-related homeobox 1	Prox1	-1.60787	2.71e-07	4.72e-06
1447988_at	AW208869	---	---	-1.60795	1.88e-05	0.000114523
1437813_at	BE948330	absent in melanoma 1-like	Aim1l	-1.60916	1.77e-05	0.00010871
1456347_at	BG065562	---	---	-1.60979	2.87e-08	9.69e-07
1416653_at	NM_011504	syntaxin binding protein 3A	Stxbp3a	-1.60995	1.12e-09	1.18e-07
1418014_a_at	NM_022305	UDP-Gal:betaGlcNAc beta 1,4- galactosyltransferase, polypeptide 1	B4galt1	-1.60999	1.95e-09	1.71e-07
1441301_at	BB727497	---	---	-1.61174	3.69e-08	1.15e-06
1449383_at	NM_007421	adenylosuccinate synthetase like 1	Adssl1	-1.61202	8.15e-08	1.99e-06
1435132_at	AI505698	dispatched homolog 1 (Drosophila)	Disp1	-1.61226	1.43e-05	9.28e-05
1431166_at	BF319155	chromodomain helicase DNA binding protein 1	Chd1	-1.61304	7.37e-07	9.84e-06
1428544_at	BE689422	RIKEN cDNA 0610007L01 gene	0610007L01Rik	-1.61387	1.48e-08	6.15e-07
1419874_x_at	AA419994	zinc finger and BTB domain containing 16	Zbtb16	-1.614	1.04e-06	1.29e-05
1452473_at	AJ132433	proline rich 15	Prr15	-1.61551	0.00190193	0.00455231
1444359_at	BB354954	---	---	-1.61598	9.6e-06	6.84e-05
1449363_at	BC019946	activating transcription factor 3	Atf3	-1.61653	0.000123482	0.000509922
1449732_at	AI326272	zinc finger and SCAN domain containing 21	Zscan21	-1.61657	5.44e-07	7.92e-06
1417422_at	NM_010321	glycine N-methyltransferase	Gnmt	-1.61714	8.43e-06	6.18e-05
1451683_x_at	M34962	histocompatibility 2, D region locus 1	H2-D1	-1.61758	2.72e-05	0.000154149
1460375_at	BC019418	tRNA methyltransferase 11-2 homolog (S. cerevisiae)	Trmt112	-1.61773	1.89e-05	0.000114962
1419119_at	AF172930	hematopoietic cell signal transducer	Hcst	-1.61775	4.18e-09	2.63e-07
1425974_a_at	D63902	tripartite motif-containing 25	Trim25	-1.61776	4.13e-06	3.55e-05
1436531_at	BB447764	methionine aminopeptidase 2	Metap2	-1.6186	5.25e-10	7.57e-08
1424400_a_at	AK007822	aldehyde dehydrogenase 1 family, member L1	Aldh1l1	-1.61905	5.96e-10	8.09e-08
1438716_at	BG068242	tripartite motif-containing 30D	Trim30d	-1.61935	3.22e-05	0.000176201
1455978_a_at	BB338441	matrilin 2	Matn2	-1.61957	7.81e-05	0.000353294
1443099_at	BB013571	---	---	-1.62016	1.32e-07	2.79e-06
1422875_at	NM_013489	CD84 antigen	Cd84	-1.62021	2.75e-06	2.62e-05
1425214_at	BC027331	pyrimidinergic receptor P2Y, G-protein coupled, 6	P2ry6	-1.62184	1.68e-06	1.81e-05
1454880_s_at	BB212341	BCL2 modifying factor	Bmf	-1.62201	8.52e-10	1e-07
1450850_at	BM119387	ezrin	Ezr	-1.62215	5.55e-07	8.06e-06
1425719_a_at	BC002019	N-myc (and STAT) interactor	Nmi	-1.62355	5.12e-06	4.22e-05
1428589_at	BF134369	mitochondrial ribosomal protein L41	Mrpl41	-1.62359	3.52e-09	2.38e-07
1458176_at	BB021263	Period homolog 3 (Drosophila)	Per3	-1.62458	1e-09	1.09e-07
1441400_at	AV328009	RIKEN cDNA 1810029B16 gene	1810029B16Rik	-1.62756	1.05e-09	1.12e-07
1443954_at	BB530954	RAD18 homolog (S. cerevisiae)	Rad18	-1.62865	0.000506584	0.00158163
1456748_a_at	AV306253	4-nitrophenylphosphatase domain and non-neuronal SNAP25-like protein homolog 1 (C. elegans)	Nipsnap1	-1.62868	5.95e-09	3.37e-07
1424617_at	BC008158	interferon-induced protein 35	Ifi35	-1.62917	1.6e-06	1.75e-05
1431406_at	BC022644	alanine-glyoxylate aminotransferase 2-like 1	Agxt2l1	-1.62924	8.3e-05	0.000370883
1419194_s_at	NM_022024	predicted pseudogene 9835 /// glia maturation factor, gamma	Gm9835 /// Gmfg	-1.63384	0.000490524	0.00154002
1449556_at	NM_010398	RIKEN cDNA C920025E04 gene /// histocompatibility 2, T region locus 23	C920025E04Rik /// H2-T23	-1.63388	3.17e-05	0.00017377
1418889_a_at	NM_139059	casein kinase 1, delta	Csnk1d	-1.6351	1.31e-07	2.77e-06
1453632_at	BB548441	RIKEN cDNA 4930538K18 gene /// expressed sequence AU022252	4930538K18Rik /// AU022252	-1.63654	2.52e-07	4.47e-06
1419426_s_at	NM_011335	chemokine (C-C motif) ligand 21A (serine) /// chemokine (C-C motif) ligand 21B (leucine) /// chemokine (C-C motif) ligand 21C (leucine) /// predicted gene 10591 /// predicted gene 13304 /// predicted gene 1987 /// c-C motif chemokine 21c-like /// c-C motif chemokine 21c-like /// c-C motif chemokine 21c-like	Ccl21a /// Ccl21b /// Ccl21c /// Gm10591 /// Gm13304 /// Gm1987 /// LOC100041504 /// LOC100041593 /// LOC100862177	-1.63663	0.00417746	0.0085598
1419301_at	BF783030	frizzled homolog 4 (Drosophila)	Fzd4	-1.63668	6.3e-07	8.86e-06
1421408_at	NM_030691	immunoglobulin superfamily, member 6	Igsf6	-1.63719	9.25e-06	6.64e-05
1449824_at	NM_021400	proteoglycan 4 (megakaryocyte stimulating factor, articular superficial zone protein)	Prg4	-1.63744	0.00502096	0.00992472
1431749_a_at	AK013548	RAS guanyl releasing protein 1	Rasgrp1	-1.63855	0.000203403	0.000758626
1416623_at	NM_013691	thrombospondin 3	Thbs3	-1.63955	1.2e-06	1.44e-05
1451194_at	BC024112	aldolase B, fructose-bisphosphate	Aldob	-1.63983	8.29e-06	6.1e-05
1442764_at	BE456272	suppressor of variegation 4-20 homolog 1 (Drosophila)	Suv420h1	-1.64038	7.89e-08	1.95e-06
1427844_a_at	AB012278	CCAAT/enhancer binding protein (C/EBP), beta	Cebpb	-1.64086	3.94e-08	1.2e-06
1442599_at	BB668140	solute carrier family 12 (potassium/chloride transporters), member 9	Slc12a9	-1.6415	1.37e-06	1.58e-05
1456750_at	BB308463	RIKEN cDNA B230303O12 gene	B230303O12Rik	-1.64158	1.62e-06	1.77e-05
1444178_at	BB609792	predicted gene 9895	Gm9895	-1.64204	5.23e-09	3.06e-07
1426587_a_at	AI325183	signal transducer and activator of transcription 3	Stat3	-1.64216	6.04e-10	8.12e-08
1453591_at	AK017626	transmembrane protein 242	Tmem242	-1.64356	0.000122331	0.000506119
1443871_at	BB200812	---	---	-1.64438	7.75e-07	1.02e-05
1427102_at	AF099975	schlafen 4	Slfn4	-1.64479	0.00864201	0.0153567
1422280_at	AB032200	granzyme K	Gzmk	-1.64507	9.21e-05	0.000403328
1431836_x_at	AK017382	MEF2 activating motif and SAP domain containing transcriptional regulator	Mamstr	-1.64526	2.07e-07	3.86e-06
1434347_s_at	BB827830	RUN and FYVE domain-containing 2	Rufy2	-1.6465	6.01e-08	1.63e-06
1455506_at	BE650825	solute carrier family 25, member 34	Slc25a34	-1.64659	5.18e-07	7.63e-06
1425001_at	BC023104	ring finger protein 146	Rnf146	-1.64662	1.84e-07	3.54e-06
1427020_at	BC026446	scavenger receptor class A, member 3	Scara3	-1.64671	7.05e-09	3.73e-07
1449146_at	NM_010929	notch 4	Notch4	-1.64683	2.77e-06	2.63e-05
1444746_at	BM195033	---	---	-1.64693	2.09e-05	0.000124935
1419144_at	NM_053094	CD163 antigen	Cd163	-1.64736	8.75e-06	6.35e-05
1440975_at	BB275943	matrix-remodelling associated 7	Mxra7	-1.64845	1.98e-06	2.04e-05
1449300_at	NM_030249	CTTNBP2 N-terminal like	Cttnbp2nl	-1.65027	1.04e-08	4.77e-07
1420819_at	NM_009192	src-like adaptor	Sla	-1.65057	9.27e-10	1.05e-07
1428547_at	AV273591	5' nucleotidase, ecto	Nt5e	-1.65108	6.39e-08	1.7e-06
1451601_a_at	BC025823	spinster homolog 2 (Drosophila)	Spns2	-1.65121	6.05e-10	8.12e-08
1439902_at	BB552085	complement component 5a receptor 1	C5ar1	-1.65304	6.88e-08	1.79e-06
1443983_at	BB218653	---	---	-1.65323	6.35e-07	8.89e-06
1453402_at	AV338754	RIKEN cDNA 6430500C12 gene	6430500C12Rik	-1.65359	7.16e-08	1.83e-06
1452975_at	AK005060	alanine-glyoxylate aminotransferase 2-like 1	Agxt2l1	-1.65387	5.58e-05	0.000272699
1421228_at	AF128193	chemokine (C-C motif) ligand 7	Ccl7	-1.65456	1.56e-06	1.72e-05
1439068_at	AV287655	endoplasmic reticulum aminopeptidase 1	Erap1	-1.65457	0.00201647	0.00476354
1449277_at	NM_011888	chemokine (C-C motif) ligand 19 /// predicted gene 12407 /// predicted gene 13309 /// predicted gene 2023 /// predicted pseudogene 2457 /// predicted gene 2564 /// c-C motif chemokine 19-like /// c-C motif chemokine 19-like /// c-C motif chemokine 19-like /// c-C motif chemokine 19-like	Ccl19 /// Gm12407 /// Gm13309 /// Gm2023 /// Gm2457 /// Gm2564 /// LOC100043918 /// LOC100043921 /// LOC100861618 /// LOC100861647	-1.65626	0.000336314	0.00113367
1419482_at	NM_009779	complement component 3a receptor 1	C3ar1	-1.65657	2.88e-08	9.69e-07
1456159_at	BE951483	---	---	-1.65674	0.000119439	0.000497149
1438781_at	AU067701	Tet methylcytosine dioxygenase 2	Tet2	-1.65686	2.33e-09	1.9e-07
1440491_at	BB328290	solute carrier family 1 (glial high affinity glutamate transporter), member 3	Slc1a3	-1.65729	5.93e-05	0.000285626
1458677_at	BB517186	ectonucleoside triphosphate diphosphohydrolase 5	Entpd5	-1.65767	2.41e-07	4.33e-06
1453374_at	AW744618	zinc finger, AN1-type domain 5	Zfand5	-1.65836	2.14e-08	7.97e-07
1428660_s_at	AK009693	torsin family 3, member A	Tor3a	-1.65907	4.51e-06	3.8e-05
1426589_at	BB037935	growth factor receptor bound protein 2-associated protein 3	Gab3	-1.6592	1.44e-06	1.63e-05
1458841_at	BB499674	---	---	-1.65922	3.39e-08	1.09e-06
1417141_at	NM_018738	interferon gamma induced GTPase	Igtp	-1.65978	7.02e-06	5.38e-05
1430252_at	BB753814	RIKEN cDNA 3110027N22 gene	3110027N22Rik	-1.66125	1.15e-06	1.39e-05
1419879_s_at	AA960166	tripartite motif-containing 25	Trim25	-1.66176	2.36e-06	2.33e-05
1442381_at	BG068971	---	---	-1.66319	3.46e-07	5.66e-06
1439684_at	BB428007	RIKEN cDNA 4930570G19 gene	4930570G19Rik	-1.66367	1.73e-05	0.000106903
1428039_at	BC027497	WD repeat domain 20A	Wdr20a	-1.66413	1.72e-07	3.39e-06
1431428_a_at	AK007962	nitric oxide synthase interacting protein	Nosip	-1.66481	5.53e-09	3.19e-07
1442082_at	BB333624	complement component 3a receptor 1	C3ar1	-1.66743	1.21e-07	2.61e-06
1443500_at	BB098429	---	---	-1.66868	6.41e-08	1.7e-06
1446241_at	BB032447	---	---	-1.66909	1.2e-05	8.11e-05
1442188_at	BE979116	---	---	-1.67012	5.57e-10	7.78e-08
1454037_a_at	AK005502	FMS-like tyrosine kinase 1	Flt1	-1.67096	4.35e-08	1.3e-06
1439399_a_at	BB493265	small nucleolar RNA host gene (non-protein coding) 1	Snhg1	-1.67144	2.47e-09	1.93e-07
1419647_a_at	NM_133662	immediate early response 3	Ier3	-1.67201	3.74e-08	1.16e-06
1436770_x_at	AV101011	proteasome (prosome, macropain) subunit, alpha type 1	Psma1	-1.67266	1.22e-06	1.45e-05
1441771_at	BB730600	---	---	-1.67269	2.29e-06	2.29e-05
1450989_at	AV294613	teratocarcinoma-derived growth factor 1	Tdgf1	-1.67335	7.46e-05	0.000341487
1456161_at	BE198048	RIKEN cDNA 0610040B10 gene	0610040B10Rik	-1.67349	6.71e-08	1.76e-06
1428588_a_at	BF134369	mitochondrial ribosomal protein L41	Mrpl41	-1.67452	3.82e-09	2.49e-07
1437264_at	AV278321	cDNA sequence BC051142	BC051142	-1.67547	2.73e-05	0.000154753
1457805_at	BM205530	---	---	-1.67574	4.25e-06	3.63e-05
1444452_at	BB560393	RIKEN cDNA D930002L09 gene	D930002L09Rik	-1.67716	2.54e-05	0.000146324
1442030_at	BB379905	---	---	-1.678	4.93e-08	1.42e-06
1415965_at	NM_009127	stearoyl-Coenzyme A desaturase 1	Scd1	-1.67801	3.03e-06	2.81e-05
1438542_at	BB199080	---	---	-1.67822	3.09e-07	5.22e-06
1459994_x_at	AV027486	transferrin receptor 2	Tfr2	-1.67887	8.38e-06	6.15e-05
1419706_a_at	NM_031185	A kinase (PRKA) anchor protein (gravin) 12	Akap12	-1.67997	8.92e-09	4.34e-07
1433675_at	BQ177137	small nucleolar RNA host gene (non-protein coding) 1	Snhg1	-1.67998	2.33e-08	8.44e-07
1426215_at	AF071068	dopa decarboxylase	Ddc	-1.68002	2.03e-06	2.08e-05
1439163_at	BQ174973	zinc finger and BTB domain containing 16	Zbtb16	-1.6812	1.07e-05	7.45e-05
1416507_at	NM_019953	canopy 2 homolog (zebrafish)	Cnpy2	-1.68126	3.94e-06	3.44e-05
1438065_at	AI414526	regulation of nuclear pre-mRNA domain containing 1A	Rprd1a	-1.68138	5.49e-09	3.17e-07
1427941_at	AF430845	dicer 1, ribonuclease type III	Dicer1	-1.68162	2.79e-09	2.11e-07
1417325_at	NM_009771	beta-transducin repeat containing protein	Btrc	-1.68188	4.52e-07	6.89e-06
1422828_at	NM_013487	CD3 antigen, delta polypeptide	Cd3d	-1.68212	3.5e-06	3.14e-05
1453332_at	AK012141	RIKEN cDNA 2410002O22 gene	2410002O22Rik	-1.68292	1.25e-05	8.33e-05
1435058_x_at	AI528529	syntaxin binding protein 3A	Stxbp3a	-1.68438	8.42e-06	6.17e-05
1458709_a_at	AV274704	ataxin 7-like 1	Atxn7l1	-1.68463	4.45e-07	6.81e-06
1457279_at	BB314393	predicted gene, 17586	Gm17586	-1.68653	2.29e-08	8.34e-07
1437746_at	AV333542	leucine rich repeat transmembrane neuronal 1	Lrrtm1	-1.68705	3.58e-08	1.13e-06
1454703_x_at	BF163381	small nucleolar RNA host gene (non-protein coding) 1	Snhg1	-1.68749	2.46e-09	1.93e-07
1452933_at	AK018681	ankyrin repeat domain 39	Ankrd39	-1.68859	8.49e-09	4.23e-07
1427930_at	BG063905	pyridoxal (pyridoxine, vitamin B6) kinase	Pdxk	-1.68998	2.52e-07	4.47e-06
1435819_at	BB833422	---	---	-1.69016	2.27e-06	2.27e-05
1433674_a_at	BQ177137	small nucleolar RNA host gene (non-protein coding) 1	Snhg1	-1.6914	8.64e-08	2.04e-06
1426276_at	AY075132	interferon induced with helicase C domain 1	Ifih1	-1.69235	1.15e-05	7.84e-05
1435858_at	BE996002	transmembrane protein 215	Tmem215	-1.69411	1.58e-05	9.98e-05
1436202_at	AI853644	metastasis associated lung adenocarcinoma transcript 1 (non-coding RNA)	Malat1	-1.69471	9.1e-09	4.36e-07
1426508_at	BB183081	glial fibrillary acidic protein	Gfap	-1.69851	4.84e-06	4.03e-05
1440463_at	BB538949	RIKEN cDNA 5430414B19 gene	5430414B19Rik	-1.69915	2.15e-05	0.000127593
1428562_at	AK008813	RIKEN cDNA 2210403K04 gene	2210403K04Rik	-1.70034	1.89e-07	3.6e-06
1444708_at	BB486850	transmembrane protein 29	Tmem29	-1.70053	1.33e-07	2.79e-06
1451584_at	AF450241	hepatitis A virus cellular receptor 2	Havcr2	-1.70068	2.64e-07	4.62e-06
1448231_at	U16959	FK506 binding protein 5	Fkbp5	-1.70177	3.75e-10	5.98e-08
1426509_s_at	BB183081	glial fibrillary acidic protein	Gfap	-1.70272	7.99e-06	5.93e-05
1442243_at	BB476794	period homolog 3 (Drosophila)	Per3	-1.70395	1.56e-08	6.33e-07
1449184_at	NM_009402	peptidoglycan recognition protein 1	Pglyrp1	-1.70526	0.000152237	0.000602182
1424932_at	U03425	epidermal growth factor receptor	Egfr	-1.70543	3.67e-07	5.87e-06
1416041_at	NM_011361	serum/glucocorticoid regulated kinase 1	Sgk1	-1.70554	2.88e-07	4.95e-06
1419676_at	BC007127	myxovirus (influenza virus) resistance 2	Mx2	-1.70565	1.65e-07	3.29e-06
1452521_a_at	X62701	plasminogen activator, urokinase receptor	Plaur	-1.70717	8.24e-07	1.07e-05
1421911_at	AF088862	signal transducer and activator of transcription 2	Stat2	-1.70861	1.62e-06	1.77e-05
1419178_at	M58149	CD3 antigen, gamma polypeptide	Cd3g	-1.7094	0.00131623	0.00338716
1418457_at	AF252873	chemokine (C-X-C motif) ligand 14	Cxcl14	-1.70999	7.04e-09	3.73e-07
1428889_at	AK007557	alkB, alkylation repair homolog 3 (E. coli)	Alkbh3	-1.71056	1.77e-09	1.62e-07
1437270_a_at	BB825816	cardiotrophin-like cytokine factor 1	Clcf1	-1.71063	6.21e-05	0.000296426
1432006_at	AK009735	adaptor protein complex AP-2, alpha 2 subunit	Ap2a2	-1.71141	2.87e-09	2.13e-07
1418131_at	NM_018851	SAM domain and HD domain, 1	Samhd1	-1.71302	6.91e-08	1.79e-06
1421392_a_at	NM_007464	baculoviral IAP repeat-containing 3	Birc3	-1.71388	3.63e-09	2.42e-07
1437924_at	BM244966	Son DNA binding protein	Son	-1.71432	2.88e-09	2.13e-07
1444869_at	BG075322	---	---	-1.71477	8.59e-07	1.11e-05
1431911_at	AK016475	RIKEN cDNA 4931423N10 gene	4931423N10Rik	-1.71503	1.44e-05	9.32e-05
1423306_at	BI963682	RIKEN cDNA 2010002N04 gene	2010002N04Rik	-1.71511	2.39e-07	4.3e-06
1438948_x_at	AV101079	translocator protein	Tspo	-1.71726	0.000159102	0.00062426
1456755_at	AI467545	trafficking protein, kinesin binding 1	Trak1	-1.71727	6.52e-11	2.09e-08
1456302_at	BB252740	peroxisomal biogenesis factor 6	Pex6	-1.71788	7.19e-08	1.84e-06
1430219_at	AK017861	thymoma viral proto-oncogene 1 interacting protein	Aktip	-1.71821	6.86e-06	5.28e-05
1459331_at	BB530856	surfeit gene 6	Surf6	-1.71901	1.25e-06	1.48e-05
1442813_at	BB266350	---	---	-1.71931	1.49e-05	9.56e-05
1424921_at	BC008532	bone marrow stromal cell antigen 2	Bst2	-1.71939	0.00102453	0.00277283
1416129_at	NM_133753	ERBB receptor feedback inhibitor 1	Errfi1	-1.72075	2.25e-09	1.88e-07
1449996_a_at	NM_022314	tropomyosin 3, gamma	Tpm3	-1.72229	1.25e-06	1.47e-05
1415806_at	NM_008872	plasminogen activator, tissue	Plat	-1.72387	2.42e-08	8.67e-07
1435826_at	BM250232	RAD18 homolog (S. cerevisiae)	Rad18	-1.72444	1.57e-06	1.73e-05
1440020_at	BB212045	---	---	-1.72511	2.62e-07	4.61e-06
1446769_at	AV028075	tetratricopeptide repeat domain 39C	Ttc39c	-1.72538	4.59e-11	1.63e-08
1456762_at	BM237714	GTPase, IMAP family member 6	Gimap6	-1.72759	1.79e-06	1.9e-05
1441430_at	BQ174667	---	---	-1.72778	2.39e-05	0.000139758
1418507_s_at	NM_007706	suppressor of cytokine signaling 2	Socs2	-1.72921	8.04e-08	1.97e-06
1453789_at	AI117479	RIKEN cDNA 4933440N22 gene	4933440N22Rik	-1.72995	1.67e-08	6.67e-07
1445656_at	AW060425	---	---	-1.73042	3.76e-06	3.32e-05
1440203_at	BB256478	polycomb group ring finger 3	Pcgf3	-1.73191	9.83e-08	2.24e-06
1435744_at	BG075556	RIKEN cDNA 6720401G13 gene	6720401G13Rik	-1.73261	6.32e-07	8.88e-06
1439552_at	BE985618	triple functional domain (PTPRF interacting)	Trio	-1.73433	5.04e-09	3e-07
1439831_at	AW111920	---	---	-1.73551	0.000462377	0.00146827
1452426_x_at	BC004065	---	---	-1.73842	0.000397635	0.00130167
1421654_a_at	NM_019390	lamin A	Lmna	-1.73842	4.09e-07	6.37e-06
1416881_at	BC003839	myeloid cell leukemia sequence 1	Mcl1	-1.73906	3.66e-09	2.43e-07
1425098_at	BC025424	zinc finger protein 106	Zfp106	-1.73993	2.87e-06	2.71e-05
1422973_a_at	NM_009381	thyroid hormone responsive SPOT14 homolog (Rattus)	Thrsp	-1.74054	1.99e-11	1.08e-08
1418726_a_at	NM_011619	troponin T2, cardiac	Tnnt2	-1.74118	4.58e-06	3.85e-05
1460700_at	AK004083	signal transducer and activator of transcription 3	Stat3	-1.74203	3.55e-10	5.92e-08
1437879_at	BG071776	asparagine-linked glycosylation 10B (alpha-1,2-glucosyltransferase)	Alg10b	-1.74316	1.28e-07	2.73e-06
1421375_a_at	NM_011313	S100 calcium binding protein A6 (calcyclin)	S100a6	-1.74366	5.24e-08	1.49e-06
1455504_a_at	BE133749	makorin, ring finger protein, 1	Mkrn1	-1.74475	3.75e-08	1.16e-06
1457384_at	AV252220	---	---	-1.74676	4.25e-07	6.57e-06
1449731_s_at	AI462015	nuclear factor of kappa light polypeptide gene enhancer in B cells inhibitor, alpha	Nfkbia	-1.74701	3.45e-07	5.65e-06
1426609_at	BM232345	DIS3 mitotic control homolog (S. cerevisiae)	Dis3	-1.74735	3.65e-07	5.85e-06
1455500_at	AW556558	ring finger protein 213	Rnf213	-1.74759	3.35e-06	3.04e-05
1436061_at	BG092263	---	---	-1.74809	6.19e-07	8.72e-06
1425378_at	BC004027	hect (homologous to the E6-AP (UBE3A) carboxyl terminus) domain and RCC1 (CHC1)-like domain (RLD) 1	Herc1	-1.75153	1.65e-05	0.000102916
1440637_at	BG074656	---	---	-1.75347	3.59e-09	2.41e-07
1460227_at	BC008107	tissue inhibitor of metalloproteinase 1	Timp1	-1.75384	1.71e-06	1.84e-05
1440866_at	AV328340	eukaryotic translation initiation factor 2-alpha kinase 2	Eif2ak2	-1.75582	0.00185791	0.00446764
1452035_at	BF158638	collagen, type IV, alpha 1	Col4a1	-1.75735	1.11e-07	2.47e-06
1419209_at	NM_008176	chemokine (C-X-C motif) ligand 1	Cxcl1	-1.75916	7.9e-08	1.95e-06
1429796_at	AK008844	kalirin, RhoGEF kinase	Kalrn	-1.75926	4.46e-08	1.32e-06
1429832_at	AK014665	predicted gene, 17748 /// peptidyl prolyl isomerase H	Gm17748 /// Ppih	-1.75997	5.97e-08	1.63e-06
1446190_at	BB269897	doublecortin-like kinase 1	Dclk1	-1.76096	3.84e-10	6.07e-08
1437785_at	AV364944	a disintegrin-like and metallopeptidase (reprolysin type) with thrombospondin type 1 motif, 9	Adamts9	-1.76117	0.000137755	0.000556997
1434089_at	BB426294	synaptopodin	Synpo	-1.76204	6.55e-05	0.000308567
1459434_at	BM238649	---	---	-1.76259	3.74e-09	2.47e-07
1437799_at	BM238468	RIKEN cDNA 4933407H18 gene	4933407H18Rik	-1.76304	2.63e-07	4.61e-06
1456000_at	BM233297	DEAD (Asp-Glu-Ala-Asp) box polypeptide 18	Ddx18	-1.76418	3.49e-07	5.68e-06
1436222_at	AW547050	growth arrest specific 5	Gas5	-1.76447	1.45e-08	6.04e-07
1421249_at	NM_026244	solute carrier family 39 (zinc transporter), member 9	Slc39a9	-1.76822	3.92e-08	1.2e-06
1449227_at	NM_009890	cholesterol 25-hydroxylase	Ch25h	-1.76891	0.00039985	0.0013069
1419765_at	NM_029402	cullin 2	Cul2	-1.76898	1.01e-09	1.1e-07
1437553_at	AV296359	BRCA1/BRCA2-containing complex, subunit 3	Brcc3	-1.7691	1.31e-07	2.77e-06
1458281_at	BF018283	---	---	-1.77001	2.57e-08	9.07e-07
1440357_at	BM938290	microRNA let7b	Mirlet7b	-1.7704	1.8e-06	1.91e-05
1458403_at	BB222494	TRAF2 and NCK interacting kinase	Tnik	-1.77262	7.57e-10	9.28e-08
1416146_at	BE912771	heat shock protein 4	Hspa4	-1.77439	5.97e-09	3.38e-07
1422788_at	NM_021398	solute carrier family 43, member 3	Slc43a3	-1.77461	1.7e-05	0.000105983
1421811_at	AI385532	thrombospondin 1 /// cDNA sequence X99384	Thbs1 /// X99384	-1.77682	0.00044577	0.00142686
1451206_s_at	BC007144	cytohesin 1 interacting protein	Cytip	-1.7776	0.00282723	0.00624395
1438075_at	BB752524	fem-1 homolog c (C.elegans)	Fem1c	-1.77834	2.2e-09	1.85e-07
1449360_at	NM_007781	colony stimulating factor 2 receptor, beta 2, low-affinity (granulocyte-macrophage)	Csf2rb2	-1.78122	6.48e-09	3.53e-07
1456634_at	BB093445	RIKEN cDNA 9830001H06 gene	9830001H06Rik	-1.78153	1.04e-07	2.34e-06
1453466_at	AK013825	ribosomal protein S6	Rps6	-1.7816	1.2e-06	1.43e-05
1428378_at	AK004770	zinc finger CCCH type, antiviral 1	Zc3hav1	-1.78195	3.08e-09	2.22e-07
1424857_a_at	AF220142	tripartite motif-containing 34A	Trim34a	-1.78265	1.17e-05	7.95e-05
1435697_a_at	BB503614	cytohesin 1 interacting protein	Cytip	-1.78376	0.000764388	0.00218715
1445878_at	BE630205	RIKEN cDNA C920006O11 gene	C920006O11Rik	-1.78412	5.24e-09	3.06e-07
1417601_at	NM_015811	regulator of G-protein signaling 1	Rgs1	-1.78438	2.57e-05	0.000147772
1452348_s_at	AI481797	interferon activated gene 204 /// interferon activated gene 205 /// myeloid cell nuclear differentiation antigen /// myeloid nuclear differentiation antigen like	Ifi204 /// Ifi205 /// Mnda /// Mndal	-1.78605	0.00308454	0.00671103
1435331_at	BM241008	pyrin and HIN domain family, member 1	Pyhin1	-1.78619	0.00270282	0.00601653
1449356_at	NM_029569	ankyrin repeat and SOCs box-containing 5	Asb5	-1.78722	2.11e-06	2.14e-05
1444418_at	BM225081	Inositol 1,4,5-triphosphate receptor 2	Itpr2	-1.78765	4.5e-09	2.74e-07
1429399_at	BB667823	ring finger protein 125	Rnf125	-1.79128	0.000424027	0.00136946
1439648_at	BB313429	anillin, actin binding protein	Anln	-1.79345	6.97e-09	3.72e-07
1456964_at	BB104271	RNA binding motif protein 12	Rbm12	-1.79375	1.72e-07	3.39e-06
1441445_at	AW553065	period homolog 3 (Drosophila)	Per3	-1.79566	1.92e-09	1.7e-07
1443721_x_at	BF148215	strawberry notch homolog 2 (Drosophila)	Sbno2	-1.79658	1.71e-05	0.000106204
1426170_a_at	U34882	CD8 antigen, beta chain 1	Cd8b1	-1.79659	7.15e-08	1.83e-06
1453977_at	AK014499	exocyst complex component 4	Exoc4	-1.79687	3.79e-05	0.000200562
1448640_at	NM_028122	solute carrier family 14 (urea transporter), member 1	Slc14a1	-1.79802	6.93e-08	1.8e-06
1450718_at	NM_018825	SH2B adaptor protein 2	Sh2b2	-1.79804	2.56e-08	9.05e-07
1456494_a_at	BG068242	tripartite motif-containing 30A /// tripartite motif-containing 30D	Trim30a /// Trim30d	-1.7991	2.66e-05	0.000152038
1434694_at	BM942047	leucine rich repeat containing 8A	Lrrc8a	-1.80173	1.63e-10	3.98e-08
1448961_at	NM_008880	phospholipid scramblase 2	Plscr2	-1.80235	0.000112846	0.000474522
1422005_at	BE911144	eukaryotic translation initiation factor 2-alpha kinase 2	Eif2ak2	-1.8037	1.8e-05	0.000110242
1451340_at	BC027152	AT rich interactive domain 5A (MRF1-like)	Arid5a	-1.80492	1.23e-10	3.22e-08
1420119_s_at	AU020177	PHD finger protein 3	Phf3	-1.80628	9.12e-08	2.13e-06
1429895_at	AK009271	RIKEN cDNA 2310010G23 gene	2310010G23Rik	-1.80651	7.28e-11	2.17e-08
1420150_at	AI596360	splA/ryanodine receptor domain and SOCS box containing 1	Spsb1	-1.80667	2.41e-09	1.91e-07
1441989_at	AI481767	BCL2/adenovirus E1B interacting protein 2	Bnip2	-1.80948	1.03e-08	4.74e-07
1442547_at	BB524105	---	---	-1.80956	0.000547273	0.00168411
1435595_at	AV016374	RIKEN cDNA 1810011O10 gene	1810011O10Rik	-1.81303	1.33e-06	1.54e-05
1459741_x_at	AW108044	uncoupling protein 2 (mitochondrial, proton carrier)	Ucp2	-1.8131	7.69e-07	1.02e-05
1417765_a_at	NM_007446	amylase 1, salivary	Amy1	-1.81447	2.61e-07	4.6e-06
1457753_at	BI655907	toll-like receptor 13	Tlr13	-1.81461	2.86e-07	4.93e-06
1453678_at	AK007371	methyl-CpG binding domain protein 1	Mbd1	-1.81512	1.91e-07	3.62e-06
1424090_at	BC005556	syndecan binding protein (syntenin) 2	Sdcbp2	-1.81542	3.9e-12	4e-09
1450753_at	NM_024253	natural killer cell group 7 sequence	Nkg7	-1.81718	1.57e-05	9.94e-05
1416371_at	NM_007470	apolipoprotein D	Apod	-1.81723	1.52e-07	3.11e-06
1434518_at	BG076063	phosphorylase kinase alpha 2	Phka2	-1.81809	4.19e-07	6.5e-06
1418293_at	NM_008332	interferon-induced protein with tetratricopeptide repeats 2	Ifit2	-1.82046	1.4e-06	1.6e-05
1419149_at	NM_008871	serine (or cysteine) peptidase inhibitor, clade E, member 1	Serpine1	-1.82689	3.17e-05	0.000173931
1436769_at	AV101011	proteasome (prosome, macropain) subunit, alpha type 1	Psma1	-1.82862	2.39e-06	2.36e-05
1416897_at	NM_030253	poly (ADP-ribose) polymerase family, member 9	Parp9	-1.82952	7.7e-07	1.02e-05
1429914_at	AK017858	enhancer of polycomb homolog 1 (Drosophila)	Epc1	-1.83083	1.32e-08	5.68e-07
1419609_at	AV231648	chemokine (C-C motif) receptor 1	Ccr1	-1.83544	4.79e-06	3.99e-05
1446509_at	BB541614	spermine oxidase	Smox	-1.83798	0.000302244	0.00104135
1447954_at	BB484412	leucine rich repeat containing 49	Lrrc49	-1.83813	1.12e-07	2.47e-06
1446718_at	BB174460	nuclear factor of kappa light polypeptide gene enhancer in B cells inhibitor, beta	Nfkbib	-1.84011	4.28e-08	1.28e-06
1445897_s_at	AW986054	interferon-induced protein 35	Ifi35	-1.84018	1.38e-05	9.02e-05
1425947_at	K00083	interferon gamma	Ifng	-1.84023	1.94e-05	0.000117517
1447178_at	BB173057	---	---	-1.84067	5.87e-10	8.02e-08
1447494_at	R74675	DNA segment, Chr 7, Brigham & Women's Genetics 0826 expressed	D7Bwg0826e	-1.84235	0.00069195	0.00202414
1429840_at	AW491495	RIKEN cDNA 4933439G12 gene	4933439G12Rik	-1.84317	9.73e-09	4.57e-07
1445400_at	BM217870	---	---	-1.84393	2.04e-10	4.41e-08
1430357_at	BM241237	H3 histone, family 3B	H3f3b	-1.844	8.17e-08	1.99e-06
1442018_at	BE632903	B cell translocation gene 1, anti-proliferative	Btg1	-1.84917	1.57e-05	9.93e-05
1436562_at	BG063981	DEAD (Asp-Glu-Ala-Asp) box polypeptide 58	Ddx58	-1.84922	5.22e-06	4.29e-05
1419413_at	NM_011332	chemokine (C-C motif) ligand 17	Ccl17	-1.85054	1.62e-07	3.25e-06
1456014_s_at	BB113173	fermitin family homolog 3 (Drosophila)	Fermt3	-1.85189	3.22e-05	0.000176288
1416625_at	NM_009776	serine (or cysteine) peptidase inhibitor, clade G, member 1	Serping1	-1.85253	2.98e-05	0.000165802
1446269_at	BB399042	high mobility group box transcription factor 1	Hbp1	-1.85289	2.69e-06	2.58e-05
1444111_at	AU067830	---	---	-1.8532	2.23e-10	4.51e-08
1430055_at	AK006956	RIKEN cDNA 1700080G18 gene	1700080G18Rik	-1.85462	3.41e-07	5.6e-06
1439114_at	BB234229	DEAD (Asp-Glu-Ala-Asp) box polypeptide 60	Ddx60	-1.85563	4.89e-07	7.31e-06
1458899_at	AV320152	ubiquitin specific peptidase 53	Usp53	-1.85577	1.54e-08	6.3e-07
1455332_x_at	BM224327	Fc receptor, IgG, low affinity IIb	Fcgr2b	-1.85627	2.82e-09	2.12e-07
1429050_at	AK015681	cysteine-rich hydrophobic domain 2	Chic2	-1.85701	1.25e-08	5.44e-07
1444112_at	BQ174086	predicted gene 15417	Gm15417	-1.85847	3.9e-09	2.53e-07
1426040_a_at	AF000968	outer dense fiber of sperm tails 2	Odf2	-1.86252	4.28e-10	6.63e-08
1418901_at	NM_009883	CCAAT/enhancer binding protein (C/EBP), beta	Cebpb	-1.86252	1.07e-10	2.87e-08
1429862_at	AV235932	phospholipase A2, group IVE	Pla2g4e	-1.86817	3.9e-07	6.16e-06
1428114_at	AW556396	solute carrier family 14 (urea transporter), member 1	Slc14a1	-1.86983	1.15e-07	2.52e-06
1417426_at	NM_011157	serglycin	Srgn	-1.87066	3.98e-06	3.47e-05
1457823_at	BB533736	cysteine rich protein 61	Cyr61	-1.87218	0.00143866	0.00363826
1426501_a_at	BB277065	TRAF-interacting protein with forkhead-associated domain	Tifa	-1.87236	4.01e-10	6.26e-08
1434912_at	BB545971	resistance to inhibitors of cholinesterase 3 homolog (C. elegans)	Ric3	-1.87329	4.49e-10	6.9e-08
1443977_at	BB538930	RIKEN cDNA E130014H10 gene	E130014H10Rik	-1.87574	5.02e-05	0.000250729
1460245_at	NM_010654	killer cell lectin-like receptor, subfamily D, member 1	Klrd1	-1.88125	6.32e-06	4.98e-05
1422962_a_at	NM_010724	proteasome (prosome, macropain) subunit, beta type 8 (large multifunctional peptidase 7)	Psmb8	-1.88622	6.44e-06	5.05e-05
1426774_at	BM227980	poly (ADP-ribose) polymerase family, member 12	Parp12	-1.88953	3.62e-07	5.82e-06
1437419_at	BB329439	BMP2 inducible kinase	Bmp2k	-1.89611	2.16e-09	1.83e-07
1421326_at	NM_007780	colony stimulating factor 2 receptor, beta, low-affinity (granulocyte-macrophage)	Csf2rb	-1.89709	1.82e-07	3.53e-06
1457183_at	BB546734	solute carrier family 6 (neurotransmitter transporter, GABA), member 1	Slc6a1	-1.90124	0.000999608	0.00271611
1435216_a_at	BF319642	outer dense fiber of sperm tails 2	Odf2	-1.90206	4.58e-09	2.78e-07
1424354_at	BC020080	transmembrane protein 140	Tmem140	-1.90288	3.31e-07	5.47e-06
1438157_s_at	BB096843	nuclear factor of kappa light polypeptide gene enhancer in B cells inhibitor, alpha	Nfkbia	-1.90341	6.94e-08	1.8e-06
1421322_a_at	NM_008394	interferon regulatory factor 9	Irf9	-1.90484	2.84e-07	4.9e-06
1442025_a_at	AI467657	---	---	-1.90655	1.75e-06	1.87e-05
1440311_at	BB259710	sorbin and SH3 domain containing 1	Sorbs1	-1.90699	8.33e-08	2e-06
1428223_at	AK006096	major facilitator superfamily domain containing 2A	Mfsd2a	-1.90713	4.12e-09	2.61e-07
1420962_at	BE979942	hyaluronan and proteoglycan link protein 2	Hapln2	-1.90773	4.78e-10	7.13e-08
1442905_at	BB066458	---	---	-1.90954	5.19e-09	3.06e-07
1420249_s_at	AV084904	chemokine (C-C motif) ligand 6	Ccl6	-1.91039	3.1e-06	2.87e-05
1450696_at	NM_013585	proteasome (prosome, macropain) subunit, beta type 9 (large multifunctional peptidase 2)	Psmb9	-1.91179	5.9e-07	8.43e-06
1426925_at	AA709668	ring finger and CCCH-type zinc finger domains 2	Rc3h2	-1.91309	2.86e-08	9.68e-07
1435119_at	BE956710	predicted gene, 19439	Gm19439	-1.91324	1.07e-07	2.38e-06
1423858_a_at	BC014714	3-hydroxy-3-methylglutaryl-Coenzyme A synthase 2	Hmgcs2	-1.91452	1.79e-06	1.91e-05
1448503_at	BC003839	myeloid cell leukemia sequence 1	Mcl1	-1.91479	7.49e-11	2.17e-08
1451415_at	BC016562	RIKEN cDNA 1810011O10 gene	1810011O10Rik	-1.92113	1.67e-06	1.81e-05
1444695_at	BB210964	---	---	-1.92466	2.83e-07	4.89e-06
1424737_at	BC009165	thyroid hormone responsive SPOT14 homolog (Rattus)	Thrsp	-1.92509	2.39e-11	1.16e-08
1436662_at	BB022723	VPS10 domain receptor protein SORCS 1	Sorcs1	-1.92555	3.54e-10	5.92e-08
1417961_a_at	BM240719	tripartite motif-containing 30A	Trim30a	-1.9263	9.98e-06	7.02e-05
1440972_at	AI413236	nuclear receptor-binding SET-domain protein 1	Nsd1	-1.92752	2.19e-05	0.000129988
1419721_at	NM_030701	niacin receptor 1	Niacr1	-1.93136	8.08e-08	1.97e-06
1427931_s_at	BG063905	pyridoxal (pyridoxine, vitamin B6) kinase	Pdxk	-1.93303	2.33e-08	8.44e-07
1433814_at	BB324670	---	---	-1.93367	5.59e-09	3.21e-07
1415997_at	AF173681	thioredoxin interacting protein	Txnip	-1.93609	1.83e-10	4.31e-08
1416612_at	BI251808	cytochrome P450, family 1, subfamily b, polypeptide 1	Cyp1b1	-1.9372	3.52e-08	1.12e-06
1418250_at	NM_025404	ADP-ribosylation factor-like 4D	Arl4d	-1.93804	7.06e-11	2.17e-08
1440459_at	BB767941	senataxin	Setx	-1.94084	1.15e-06	1.39e-05
1428306_at	AK017926	DNA-damage-inducible transcript 4	Ddit4	-1.94178	1.81e-09	1.64e-07
1420961_a_at	NM_028582	influenza virus NS1A binding protein	Ivns1abp	-1.94281	6.92e-10	8.86e-08
1446708_at	BB486740	hypoxia inducible factor 3, alpha subunit	Hif3a	-1.95243	4.34e-08	1.3e-06
1452349_x_at	AI481797	interferon activated gene 205 /// myeloid cell nuclear differentiation antigen	Ifi205 /// Mnda	-1.95351	0.00051011	0.00159007
1419093_at	AI098840	tryptophan 2,3-dioxygenase	Tdo2	-1.95587	0.00059326	0.00179771
1452178_at	BI525140	poly (ADP-ribose) polymerase family, member 10 /// plectin	Parp10 /// Plec	-1.96359	3.9e-06	3.41e-05
1437176_at	AV277444	NLR family, CARD domain containing 5	Nlrc5	-1.9642	2.14e-05	0.000127343
1424067_at	BC008626	intercellular adhesion molecule 1	Icam1	-1.96428	9.44e-08	2.18e-06
1448620_at	NM_010188	Fc receptor, IgG, low affinity III	Fcgr3	-1.96445	9.17e-10	1.05e-07
1429170_a_at	AK012676	metal response element binding transcription factor 1	Mtf1	-1.96458	1.33e-08	5.69e-07
1435034_at	BG076062	RNA polymerase II associated protein 2	Rpap2	-1.96489	9.85e-08	2.24e-06
1426278_at	AY090098	interferon, alpha-inducible protein 27 like 2A	Ifi27l2a	-1.96572	0.000840926	0.0023634
1423619_at	BB217136	RAS, dexamethasone-induced 1	Rasd1	-1.9663	4.4e-09	2.71e-07
1437658_a_at	AW552536	small nucleolar RNA host gene (non-protein coding) 1	Snhg1	-1.96772	2.78e-11	1.23e-08
1453265_at	BG066938	RIKEN cDNA 4930579C15 gene	4930579C15Rik	-1.96845	1.01e-06	1.26e-05
1441813_at	AW490963	predicted gene 9484	Gm9484	-1.96943	2.04e-09	1.76e-07
1444053_at	BB435780	single-stranded DNA binding protein 1	Ssbp1	-1.97295	8.76e-08	2.06e-06
1422570_at	BI665246	YY1 transcription factor	Yy1	-1.97657	1.76e-09	1.62e-07
1425281_a_at	AF201289	TSC22 domain family, member 3	Tsc22d3	-1.98375	3.8e-08	1.18e-06
1450135_at	AU043193	frizzled homolog 3 (Drosophila)	Fzd3	-1.98806	3.93e-08	1.2e-06
1450716_at	D67076	a disintegrin-like and metallopeptidase (reprolysin type) with thrombospondin type 1 motif, 1	Adamts1	-1.98854	2.19e-05	0.000129575
1427747_a_at	X14607	lipocalin 2	Lcn2	-1.98984	0.000495758	0.00155263
1448188_at	BC012697	uncoupling protein 2 (mitochondrial, proton carrier)	Ucp2	-1.99279	4.36e-11	1.62e-08
1425126_at	BC011310	neural cell adhesion molecule 1	Ncam1	-1.99658	2.17e-07	4.01e-06
1447553_x_at	BB312654	resistance to inhibitors of cholinesterase 3 homolog (C. elegans)	Ric3	-2.00143	3.99e-06	3.47e-05
1444029_at	BB028141	poly (ADP-ribose) polymerase family, member 11	Parp11	-2.00184	3.02e-07	5.12e-06
1451941_a_at	M14216	Fc receptor, IgG, low affinity IIb	Fcgr2b	-2.0038	5.33e-08	1.5e-06
1450842_a_at	AV132173	centromere protein A	Cenpa	-2.0104	0.00107778	0.00288453
1442860_at	BB429621	diacylglycerol kinase, beta	Dgkb	-2.01284	8.25e-06	6.08e-05
1453851_a_at	AK007410	growth arrest and DNA-damage-inducible 45 gamma	Gadd45g	-2.01444	2.03e-09	1.76e-07
1434350_at	BG070296	cysteine-serine-rich nuclear protein 1	Csrnp1	-2.01684	3e-09	2.19e-07
1424355_a_at	AF038848	transcriptional regulator, SIN3B (yeast)	Sin3b	-2.01688	4.7e-10	7.07e-08
1443215_at	BB389017	regulating synaptic membrane exocytosis 2	Rims2	-2.02455	6.46e-08	1.71e-06
1434637_x_at	BF017589	transcriptional regulator, SIN3B (yeast)	Sin3b	-2.02655	7.02e-10	8.86e-08
1425005_at	AF106008	killer cell lectin-like receptor subfamily C, member 1	Klrc1	-2.03256	1.56e-07	3.16e-06
1439699_at	BB525237	---	---	-2.03558	3.34e-09	2.34e-07
1435665_at	BM241342	tripartite motif-containing 30D	Trim30d	-2.04834	9.66e-06	6.86e-05
1448306_at	NM_010907	nuclear factor of kappa light polypeptide gene enhancer in B cells inhibitor, alpha	Nfkbia	-2.04889	5.35e-12	5.16e-09
1450229_at	AB019028	mediator complex subunit 14	Med14	-2.05	5.95e-07	8.49e-06
1447017_at	BE956696	---	---	-2.05142	1.24e-07	2.66e-06
1416077_at	NM_009627	adrenomedullin	Adm	-2.05601	9.75e-07	1.23e-05
1435084_at	BB200607	RIKEN cDNA C730049O14 gene	C730049O14Rik	-2.05904	1.16e-05	7.89e-05
1436120_at	AW552579	SET domain, bifurcated 2	Setdb2	-2.06298	3.95e-09	2.55e-07
1432007_s_at	AK009735	adaptor protein complex AP-2, alpha 2 subunit	Ap2a2	-2.06385	3.05e-07	5.16e-06
1447839_x_at	AV378441	adrenomedullin	Adm	-2.06536	5.41e-07	7.9e-06
1431696_at	AK014574	predicted gene 16491	Gm16491	-2.06831	3.09e-10	5.5e-08
1437710_x_at	AI415163	family with sequence similarity 71, member E1	Fam71e1	-2.07022	5.96e-07	8.49e-06
1457321_at	BE630574	RIKEN cDNA D130037M23 gene	D130037M23Rik	-2.0705	1.44e-09	1.4e-07
1420702_at	NM_026105	RIKEN cDNA 1700093K21 gene	1700093K21Rik	-2.07274	4.49e-05	0.000229158
1459694_at	AI428898	expressed sequence AI428898	AI428898	-2.07538	9.78e-09	4.58e-07
1444226_at	W07885	forkhead box O3	Foxo3	-2.07669	1.67e-06	1.81e-05
1449858_at	NM_019388	CD86 antigen	Cd86	-2.07867	2.93e-06	2.74e-05
1419714_at	NM_021893	CD274 antigen	Cd274	-2.07974	1.73e-07	3.41e-06
1455039_a_at	BF017589	transcriptional regulator, SIN3B (yeast)	Sin3b	-2.0805	1.21e-09	1.25e-07
1422134_at	NM_008036	FBJ osteosarcoma oncogene B	Fosb	-2.08414	0.0105479	0.0180156
1424481_s_at	BC027106	armadillo repeat containing, X-linked 5	Armcx5	-2.08492	2.48e-09	1.93e-07
1419772_at	AA185333	---	---	-2.08862	7.54e-10	9.28e-08
1458308_at	BF148215	strawberry notch homolog 2 (Drosophila)	Sbno2	-2.09108	0.000263715	0.000934572
1428909_at	C85657	RIKEN cDNA A130040M12 gene	A130040M12Rik	-2.09133	0.000919923	0.00253831
1444036_at	BB325197	---	---	-2.09259	1.19e-07	2.58e-06
1451860_a_at	AF220015	tripartite motif-containing 30A	Trim30a	-2.10072	5.17e-06	4.26e-05
1439576_at	BB325333	---	---	-2.10429	2.55e-08	9.04e-07
1442340_x_at	BB533736	cysteine rich protein 61	Cyr61	-2.10517	0.000146147	0.00058347
1431614_at	AK012929	RIKEN cDNA 2810049E08 gene	2810049E08Rik	-2.10954	6.79e-09	3.65e-07
1449317_at	NM_009805	CASP8 and FADD-like apoptosis regulator	Cflar	-2.11383	1.83e-07	3.53e-06
1416987_at	NM_023876	elongation protein 4 homolog (S. cerevisiae)	Elp4	-2.11413	3.42e-08	1.1e-06
1451655_at	BC024709	schlafen 8	Slfn8	-2.12638	1.2e-06	1.43e-05
1419282_at	U50712	chemokine (C-C motif) ligand 12 /// c-C motif chemokine 12-like	Ccl12 /// LOC100862578	-2.12783	0.0029022	0.0063796
1451612_at	BC027262	metallothionein 1	Mt1	-2.12857	2.17e-08	8.01e-07
1447223_at	AW120584	---	---	-2.13025	9.33e-10	1.05e-07
1419532_at	NM_010555	interleukin 1 receptor, type II	Il1r2	-2.1308	2.43e-05	0.000141446
1457451_at	BB199213	---	---	-2.13374	8.26e-08	1.99e-06
1449249_at	NM_018764	protocadherin 7	Pcdh7	-2.13566	2.77e-07	4.8e-06
1422010_at	AY035889	toll-like receptor 7	Tlr7	-2.13649	7.58e-09	3.92e-07
1416431_at	NM_026473	tubulin, beta 6 class V	Tubb6	-2.14041	2.58e-07	4.55e-06
1436882_at	AV210814	ubiquitin-like 5	Ubl5	-2.14235	2.06e-09	1.77e-07
1444763_at	BB667296	protein tyrosine phosphatase, receptor type, K	Ptprk	-2.14556	2.96e-06	2.76e-05
1450291_s_at	NM_022429	membrane-spanning 4-domains, subfamily A, member 4C	Ms4a4c	-2.14964	0.00313535	0.00680253
1426808_at	X16834	lectin, galactose binding, soluble 3	Lgals3	-2.15879	3.53e-07	5.71e-06
1457596_at	AV228177	Uncharacterized LOC100503146	LOC100503146	-2.15897	4.26e-09	2.66e-07
1435188_at	BB407125	predicted gene 129	Gm129	-2.16515	8.91e-10	1.02e-07
1460218_at	NM_013706	CD52 antigen	Cd52	-2.17457	4.04e-06	3.5e-05
1448940_at	BC010580	tripartite motif-containing 21	Trim21	-2.17459	2.17e-08	8.01e-07
1440394_at	BG073195	---	---	-2.18266	3.17e-08	1.05e-06
1444742_at	BB200542	---	---	-2.18739	1.18e-08	5.25e-07
1458589_at	BB485297	---	---	-2.1933	2.74e-07	4.76e-06
1431043_at	W78395	kelch repeat and BTB (POZ) domain containing 5	Kbtbd5	-2.19656	3.25e-09	2.3e-07
1436633_at	BB323723	predicted gene 11772	Gm11772	-2.19765	2.39e-07	4.3e-06
1440481_at	BB229853	signal transducer and activator of transcription 1	Stat1	-2.21179	2.21e-06	2.22e-05
1417273_at	NM_013743	pyruvate dehydrogenase kinase, isoenzyme 4	Pdk4	-2.22447	2.91e-08	9.74e-07
1434730_at	BB346879	expressed sequence AI854517	AI854517	-2.22577	7.01e-10	8.86e-08
1423289_a_at	BG069652	RIKEN cDNA 1810029B16 gene	1810029B16Rik	-2.22782	6.38e-11	2.08e-08
1418043_at	BB436535	ATP-binding cassette, sub-family C (CFTR/MRP), member 5	Abcc5	-2.23603	1.13e-05	7.73e-05
1435918_at	BB277054	family with sequence similarity 107, member A	Fam107a	-2.23935	4.05e-06	3.5e-05
1420697_at	NM_023044	solute carrier family 15, member 3	Slc15a3	-2.2409	7.41e-11	2.17e-08
1435704_at	BB552195	RIKEN cDNA C920006O11 gene	C920006O11Rik	-2.24297	6.85e-10	8.86e-08
1436263_at	AI839848	myelin-associated oligodendrocytic basic protein	Mobp	-2.24325	7.67e-07	1.01e-05
1427963_s_at	BE979765	retinol dehydrogenase 9	Rdh9	-2.24378	6.03e-08	1.63e-06
1418126_at	NM_013653	chemokine (C-C motif) ligand 5	Ccl5	-2.24783	0.000120045	0.000498801
1435330_at	BM241008	pyrin and HIN domain family, member 1	Pyhin1	-2.24995	4.61e-05	0.000234363
1435036_at	BI146987	asparaginase homolog (S. cerevisiae)	Aspg	-2.25174	3.48e-07	5.68e-06
1417130_s_at	NM_020581	angiopoietin-like 4	Angptl4	-2.26124	1.76e-05	0.000108668
1440072_at	BB205754	RIKEN cDNA E430022K19 gene	E430022K19Rik	-2.26452	1.95e-08	7.41e-07
1424339_at	AB067533	2'-5' oligoadenylate synthetase-like 1	Oasl1	-2.27557	9.16e-09	4.39e-07
1417976_at	NM_007398	adenosine deaminase	Ada	-2.27958	4.64e-10	7.02e-08
1427994_at	BM230330	CD300 antigen like family member F	Cd300lf	-2.30764	1.12e-12	1.98e-09
1430959_at	AK016052	non-protein coding RNA 85	Ncrna00085	-2.31651	8.03e-08	1.97e-06
1456857_at	BB782615	RIKEN cDNA 1500011B03 gene	1500011B03Rik	-2.32106	3.58e-07	5.76e-06
1417244_a_at	NM_016850	interferon regulatory factor 7	Irf7	-2.32346	1.89e-07	3.61e-06
1418166_at	NM_008353	interleukin 12 receptor, beta 1	Il12rb1	-2.32644	1.12e-09	1.18e-07
1438676_at	BM241485	guanylate binding protein 6	Gbp6	-2.33116	3.76e-05	0.000199344
1424783_a_at	BC019434	UDP-glucuronosyltransferase 1-9-like /// UDP-glucuronosyltransferase 1-9-like /// UDP glucuronosyltransferase 1 family, polypeptide A1 /// UDP glycosyltransferase 1 family, polypeptide A10 /// UDP glucuronosyltransferase 1 family, polypeptide A2 /// UDP glucuronosyltransferase 1 family, polypeptide A5 /// UDP glucuronosyltransferase 1 family, polypeptide A6A /// UDP glucuronosyltransferase 1 fami…	LOC100048662 /// LOC100048744 /// Ugt1a1 /// Ugt1a10 /// Ugt1a2 /// Ugt1a5 /// Ugt1a6a /// Ugt1a6b /// Ugt1a7c /// Ugt1a9	-2.33228	5.78e-07	8.31e-06
1448276_at	NM_053082	tetraspanin 4	Tspan4	-2.33271	2.7e-10	5.15e-08
1420915_at	AW214029	signal transducer and activator of transcription 1	Stat1	-2.34359	1.52e-07	3.11e-06
1424759_at	BC017528	arrestin domain containing 4	Arrdc4	-2.34471	1.92e-08	7.36e-07
1420394_s_at	U05264	glycoprotein 49 A /// leukocyte immunoglobulin-like receptor, subfamily B, member 4	Gp49a /// Lilrb4	-2.35828	8.32e-06	6.11e-05
1428143_a_at	AK003207	patatin-like phospholipase domain containing 2	Pnpla2	-2.36269	3.96e-12	4e-09
1456231_at	BB315153	phospholipase A2, group III	Pla2g3	-2.37034	7.56e-10	9.28e-08
1431591_s_at	AK019325	predicted gene 9706 /// ISG15 ubiquitin-like modifier	Gm9706 /// Isg15	-2.37246	1.16e-06	1.4e-05
1418892_at	AF309564	ras homolog gene family, member J	Rhoj	-2.3803	2.91e-09	2.14e-07
1417785_at	NM_134102	phospholipase A1 member A	Pla1a	-2.38239	6.07e-09	3.41e-07
1420919_at	BB768208	serum/glucocorticoid regulated kinase 3	Sgk3	-2.39228	6.08e-15	5.21e-11
1459105_at	BB102018	---	---	-2.40247	8.25e-09	4.18e-07
1418021_at	NM_009780	complement component 4B (Chido blood group) /// complement C4-B-like	C4b /// LOC675521	-2.4122	1.79e-07	3.49e-06
1453976_at	BB624514	RIKEN cDNA 4432414F05 gene	4432414F05Rik	-2.41341	2.02e-10	4.41e-08
1418826_at	NM_027209	membrane-spanning 4-domains, subfamily A, member 6B	Ms4a6b	-2.41396	3.47e-06	3.12e-05
1449901_a_at	NM_016693	mitogen-activated protein kinase kinase kinase 6	Map3k6	-2.42026	4.38e-13	1.16e-09
1458345_s_at	BB239199	collectin sub-family member 11	Colec11	-2.42875	7.47e-08	1.88e-06
1428776_at	AV244484	solute carrier family 10 (sodium/bile acid cotransporter family), member 6	Slc10a6	-2.43055	8.29e-08	1.99e-06
1419004_s_at	L16462	B cell leukemia/lymphoma 2 related protein A1a /// B cell leukemia/lymphoma 2 related protein A1b /// B cell leukemia/lymphoma 2 related protein A1d	Bcl2a1a /// Bcl2a1b /// Bcl2a1d	-2.43087	5.16e-08	1.47e-06
1435477_s_at	BM224327	Fc receptor, IgG, low affinity IIb	Fcgr2b	-2.43267	1.24e-07	2.66e-06
1429379_at	AV124537	lymphatic vessel endothelial hyaluronan receptor 1	Lyve1	-2.43855	1.52e-09	1.46e-07
1443116_at	BB200981	proteasome (prosome, macropain) activator subunit 4	Psme4	-2.4422	3.01e-05	0.000167187
1418674_at	AB015978	oncostatin M receptor	Osmr	-2.44981	6.05e-09	3.41e-07
1441150_x_at	BB829165	SAM domain, SH3 domain and nuclear localization signals, 1	Samsn1	-2.45004	4.51e-11	1.63e-08
1454018_at	AK014829	tousled-like kinase 2 (Arabidopsis)	Tlk2	-2.45363	5.29e-08	1.49e-06
1420664_s_at	NM_011171	protein C receptor, endothelial	Procr	-2.45509	4.92e-08	1.42e-06
1416164_at	NM_011812	fibulin 5	Fbln5	-2.45581	1.51e-05	9.65e-05
1431448_at	BB014081	RIKEN cDNA 4930474N09 gene	4930474N09Rik	-2.46278	5.63e-08	1.57e-06
1444982_at	BB380551	RIKEN cDNA C230007H23 gene	C230007H23Rik	-2.4678	8.4e-09	4.21e-07
1444441_at	AW490909	Rap guanine nucleotide exchange factor (GEF)-like 1	Rapgefl1	-2.47341	1.47e-07	3.03e-06
1426081_a_at	AF177197	deiodinase, iodothyronine, type II	Dio2	-2.48022	4.22e-11	1.6e-08
1420735_at	AF024621	gamma-aminobutyric acid (GABA) C receptor, subunit rho 2	Gabrr2	-2.48344	1.33e-09	1.33e-07
1453387_at	BB095161	RIKEN cDNA 4833432E10 gene	4833432E10Rik	-2.49092	1.02e-08	4.73e-07
1419561_at	NM_011337	chemokine (C-C motif) ligand 3	Ccl3	-2.49815	3.88e-08	1.19e-06
1449175_at	NM_008152	G-protein coupled receptor 65	Gpr65	-2.5183	2.49e-11	1.17e-08
1446587_at	BB205338	---	---	-2.52172	1.03e-11	7.6e-09
1455660_at	BB769628	colony stimulating factor 2 receptor, beta, low-affinity (granulocyte-macrophage)	Csf2rb	-2.52525	1.19e-09	1.25e-07
1421008_at	BB741897	radical S-adenosyl methionine domain containing 2	Rsad2	-2.52683	2.01e-08	7.56e-07
1459740_s_at	AW108044	uncoupling protein 2 (mitochondrial, proton carrier)	Ucp2	-2.52702	7.6e-11	2.18e-08
1429642_at	AK012639	zinc finger, AN1-type domain 4	Zfand4	-2.53476	2.07e-12	2.82e-09
1416576_at	NM_007707	suppressor of cytokine signaling 3	Socs3	-2.53559	1.03e-08	4.74e-07
1430352_at	BG141912	a disintegrin-like and metallopeptidase (reprolysin type) with thrombospondin type 1 motif, 9	Adamts9	-2.54447	0.000215308	0.000792431
1451969_s_at	BC014870	poly (ADP-ribose) polymerase family, member 3	Parp3	-2.55333	2.84e-09	2.12e-07
1448380_at	NM_011150	lectin, galactoside-binding, soluble, 3 binding protein	Lgals3bp	-2.55417	8.96e-09	4.34e-07
1438307_at	AV317732	high mobility group box 2	Hmgb2	-2.55928	8.34e-07	1.08e-05
1448239_at	NM_010442	heme oxygenase (decycling) 1	Hmox1	-2.57111	6.12e-06	4.86e-05
1437313_x_at	C85885	high mobility group box 2	Hmgb2	-2.61468	1.8e-06	1.91e-05
1459615_at	BB297163	RIKEN cDNA B130052P14 gene	B130052P14Rik	-2.6377	3.67e-08	1.15e-06
1419599_s_at	NM_026835	membrane-spanning 4-domains, subfamily A, member 6D	Ms4a6d	-2.64893	9.04e-08	2.12e-06
1443698_at	BB645745	XIAP associated factor 1	Xaf1	-2.66765	1.32e-10	3.37e-08
1415996_at	AF173681	thioredoxin interacting protein	Txnip	-2.67654	4.6e-09	2.78e-07
1419603_at	NM_008329	interferon activated gene 204	Ifi204	-2.6828	2.24e-06	2.24e-05
1418825_at	NM_008326	immunity-related GTPase family M member 1	Irgm1	-2.68696	5.54e-10	7.78e-08
1426210_x_at	BC014870	poly (ADP-ribose) polymerase family, member 3	Parp3	-2.68997	2.3e-09	1.89e-07
1416016_at	AW048052	transporter 1, ATP-binding cassette, sub-family B (MDR/TAP)	Tap1	-2.69659	3.07e-10	5.5e-08
1438427_at	AV223344	family with sequence similarity 120, member B	Fam120b	-2.71549	3.9e-11	1.58e-08
1438593_at	BB369592	Zinc finger, matrin-like	Zfml	-2.71806	1.67e-09	1.56e-07
1438247_at	AI596396	kelch-like 15 (Drosophila)	Klhl15	-2.72918	1.63e-09	1.53e-07
1451794_at	BC026867	transmembrane and coiled coil domains 3	Tmcc3	-2.72951	6.39e-09	3.49e-07
1416125_at	U16959	FK506 binding protein 5	Fkbp5	-2.75551	6.53e-12	5.32e-09
1454409_at	AK014666	RIKEN cDNA 4833408G04 gene	4833408G04Rik	-2.75805	1.14e-08	5.12e-07
1418580_at	BC024872	receptor transporter protein 4	Rtp4	-2.76075	1.84e-07	3.54e-06
1439956_at	BE692425	membrane-spanning 4-domains, subfamily A, member 6B	Ms4a6b	-2.77961	1.45e-06	1.64e-05
1426261_s_at	D87867	UDP-glucuronosyltransferase 1-9-like /// UDP-glucuronosyltransferase 1-9-like /// UDP glucuronosyltransferase 1 family, polypeptide A1 /// UDP glycosyltransferase 1 family, polypeptide A10 /// UDP glucuronosyltransferase 1 family, polypeptide A2 /// UDP glucuronosyltransferase 1 family, polypeptide A5 /// UDP glucuronosyltransferase 1 family, polypeptide A6A /// UDP glucuronosyltransferase 1 fami…	LOC100048662 /// LOC100048744 /// Ugt1a1 /// Ugt1a10 /// Ugt1a2 /// Ugt1a5 /// Ugt1a6a /// Ugt1a6b /// Ugt1a7c /// Ugt1a9	-2.78892	5.25e-07	7.73e-06
1450297_at	NM_031168	interleukin 6	Il6	-2.83067	3.54e-09	2.39e-07
1446840_at	BQ032894	---	---	-2.86038	1.37e-11	8.52e-09
1426260_a_at	D87867	UDP-glucuronosyltransferase 1-9-like /// UDP-glucuronosyltransferase 1-9-like /// UDP glucuronosyltransferase 1 family, polypeptide A1 /// UDP glycosyltransferase 1 family, polypeptide A10 /// UDP glucuronosyltransferase 1 family, polypeptide A2 /// UDP glucuronosyltransferase 1 family, polypeptide A5 /// UDP glucuronosyltransferase 1 family, polypeptide A6A /// UDP glucuronosyltransferase 1 fami…	LOC100048662 /// LOC100048744 /// Ugt1a1 /// Ugt1a10 /// Ugt1a2 /// Ugt1a5 /// Ugt1a6a /// Ugt1a6b /// Ugt1a7c /// Ugt1a9	-2.86144	2.58e-07	4.55e-06
1423467_at	BB199001	membrane-spanning 4-domains, subfamily A, member 4B	Ms4a4b	-2.90689	0.000933738	0.00256941
1460515_at	AK018427	RIKEN cDNA 8430419K02 gene	8430419K02Rik	-2.91627	2.83e-09	2.12e-07
1451905_a_at	M21039	myxovirus (influenza virus) resistance 1	Mx1	-2.92188	1.53e-06	1.7e-05
1418323_at	BM232562	feminization 1 homolog b (C. elegans)	Fem1b	-2.92976	2.45e-08	8.72e-07
1435640_x_at	BE634869	RIKEN cDNA A130040M12 gene	A130040M12Rik	-2.96379	3.15e-07	5.3e-06
1453470_a_at	BG094302	guanine nucleotide binding protein, alpha 13	Gna13	-2.96551	3.19e-10	5.5e-08
1422660_at	AY052560	predicted gene 15453 /// RNA binding motif protein 3	Gm15453 /// Rbm3	-2.97644	7.02e-09	3.73e-07
1443922_at	BB194779	REST corepressor 3	Rcor3	-2.98335	4.68e-11	1.63e-08
1419598_at	NM_026835	membrane-spanning 4-domains, subfamily A, member 6D	Ms4a6d	-2.99835	6.78e-07	9.32e-06
1452352_at	BG064656	cytotoxic T lymphocyte-associated protein 2 beta	Ctla2b	-3.01134	7.42e-06	5.61e-05
1418936_at	BC022952	v-maf musculoaponeurotic fibrosarcoma oncogene family, protein F (avian)	Maff	-3.02416	1.91e-11	1.08e-08
1452519_a_at	X14678	zinc finger protein 36	Zfp36	-3.0569	7.06e-11	2.17e-08
1450234_at	AF237910	membrane-spanning 4-domains, subfamily A, member 6C	Ms4a6c	-3.06047	2.08e-11	1.1e-08
1452418_at	BF719154	---	---	-3.06703	9.7e-11	2.67e-08
1435137_s_at	BB119177	RIKEN cDNA 1200015M12 gene /// RIKEN cDNA A130040M12 gene	1200015M12Rik /// A130040M12Rik	-3.09378	3.74e-07	5.97e-06
1416529_at	U25633	epithelial membrane protein 1	Emp1	-3.12481	0.000113789	0.000477582
1419100_at	NM_009252	serine (or cysteine) peptidase inhibitor, clade A, member 3N	Serpina3n	-3.13251	2.58e-11	1.19e-08
1436871_at	BE825013	serine/arginine-rich splicing factor 7	Srsf7	-3.14571	1.21e-09	1.25e-07
1449025_at	NM_010501	interferon-induced protein with tetratricopeptide repeats 3	Ifit3	-3.15994	4.03e-09	2.57e-07
1450783_at	NM_008331	interferon-induced protein with tetratricopeptide repeats 1	Ifit1	-3.17056	1.76e-08	6.91e-07
1423233_at	BB831146	CCAAT/enhancer binding protein (C/EBP), delta	Cebpd	-3.17105	3.34e-11	1.39e-08
1436058_at	BB132493	radical S-adenosyl methionine domain containing 2	Rsad2	-3.18206	2.08e-10	4.41e-08
1457035_at	AI607873	expressed sequence AI607873	AI607873	-3.19222	6.31e-09	3.46e-07
1417268_at	NM_009841	CD14 antigen	Cd14	-3.20528	2.75e-09	2.09e-07
1453196_a_at	BQ033138	2'-5' oligoadenylate synthetase-like 2	Oasl2	-3.21575	1.37e-07	2.87e-06
1432026_a_at	AK015214	hect domain and RLD 6	Herc6	-3.24807	4.3e-09	2.66e-07
1444722_at	BG075584	---	---	-3.25061	1.28e-11	8.47e-09
1425225_at	BC027310	Fc receptor, IgG, low affinity IV	Fcgr4	-3.25764	3.57e-09	2.4e-07
1438579_at	BM213836	UTP14, U3 small nucleolar ribonucleoprotein, homolog B (yeast)	Utp14b	-3.26057	3.15e-10	5.5e-08
1420380_at	AF065933	chemokine (C-C motif) ligand 2	Ccl2	-3.26257	7.17e-11	2.17e-08
1453238_s_at	AU018141	RIKEN cDNA A130040M12 gene	A130040M12Rik	-3.27492	5.64e-09	3.23e-07
1418930_at	NM_021274	chemokine (C-X-C motif) ligand 10	Cxcl10	-3.28882	1.67e-07	3.32e-06
1425451_s_at	AY065557	chitinase 3-like 3 /// chitinase 3-like 4	Chi3l3 /// Chi3l4	-3.31226	0.0154613	0.0244926
1418191_at	NM_011909	ubiquitin specific peptidase 18	Usp18	-3.34164	2.87e-07	4.94e-06
1452534_a_at	X67668	high mobility group box 2	Hmgb2	-3.35148	3.38e-08	1.09e-06
1421009_at	BB741897	radical S-adenosyl methionine domain containing 2	Rsad2	-3.47137	6.21e-09	3.45e-07
1430295_at	BG094302	guanine nucleotide binding protein, alpha 13	Gna13	-3.48837	2.14e-10	4.41e-08
1438815_at	BB360457	histone cluster 2, H2aa1 /// histone cluster 2, H2aa2	Hist2h2aa1 /// Hist2h2aa2	-3.53275	2.23e-10	4.51e-08
1428352_at	AW542672	arrestin domain containing 2	Arrdc2	-3.53684	1.87e-12	2.82e-09
1418595_at	NM_020568	perilipin 4	Plin4	-3.55633	5.57e-10	7.78e-08
1416332_at	NM_007705	cold inducible RNA binding protein	Cirbp	-3.6047	1.97e-10	4.41e-08
1453713_s_at	AK016052	non-protein coding RNA 85	Ncrna00085	-3.6069	3.09e-07	5.22e-06
1424638_at	AK007630	cyclin-dependent kinase inhibitor 1A (P21)	Cdkn1a	-3.62734	1.08e-11	7.6e-09
1444681_at	BB749686	ELKS/RAB6-interacting/CAST family member 2	Erc2	-3.6325	1.31e-08	5.66e-07
1427345_a_at	AK002700	sulfotransferase family 1A, phenol-preferring, member 1	Sult1a1	-3.70401	2.72e-08	9.38e-07
1448471_a_at	NM_007796	cytotoxic T lymphocyte-associated protein 2 alpha	Ctla2a	-3.74408	6e-07	8.54e-06
1427932_s_at	BI076834	RIKEN cDNA 1200003I10 gene /// RIKEN cDNA 1200015M12 gene /// RIKEN cDNA A130040M12 gene	1200003I10Rik /// 1200015M12Rik /// A130040M12Rik	-3.7472	5.13e-09	3.05e-07
1438295_at	BM247146	---	---	-3.76908	4.18e-11	1.6e-08
1441228_at	BM123813	apolipoprotein L domain containing 1	Apold1	-3.83948	5.46e-09	3.16e-07
1416811_s_at	NM_007796	cytotoxic T lymphocyte-associated protein 2 alpha /// cytotoxic T lymphocyte-associated protein 2 beta	Ctla2a /// Ctla2b	-3.84028	2.79e-08	9.48e-07
1434046_at	BG961961	expressed sequence AA467197	AA467197	-3.88949	3.75e-07	5.98e-06
1421679_a_at	NM_007669	cyclin-dependent kinase inhibitor 1A (P21)	Cdkn1a	-3.90982	2.13e-12	2.82e-09
1444414_at	BI133499	---	---	-4.01378	5.05e-14	2.14e-10
1419764_at	NM_009892	chitinase 3-like 3	Chi3l3	-4.07992	0.0168945	0.0262942
1457117_at	AV248273	nuclear factor, erythroid derived 2, like 2	Nfe2l2	-4.14267	2.33e-08	8.44e-07
1417898_a_at	NM_010370	granzyme A	Gzma	-4.14566	3.95e-07	6.21e-06
1430798_x_at	AV306676	mitochondrial ribosomal protein L15	Mrpl15	-4.2532	2e-12	2.82e-09
1438133_a_at	BM202770	cysteine rich protein 61	Cyr61	-4.38314	7.17e-11	2.17e-08
1456212_x_at	BB831725	suppressor of cytokine signaling 3	Socs3	-4.3877	4.29e-09	2.66e-07
1451777_at	BC013672	DEAD (Asp-Glu-Ala-Asp) box polypeptide 60	Ddx60	-4.44849	2.65e-09	2.03e-07
1455899_x_at	BB241535	suppressor of cytokine signaling 3	Socs3	-4.45896	4.14e-09	2.61e-07
1419060_at	NM_013542	granzyme B	Gzmb	-4.569	1.62e-06	1.77e-05
1441799_at	AI098139	RIKEN cDNA 6030422H21 gene	6030422H21Rik	-4.84739	9.72e-13	1.87e-09
1416039_x_at	NM_010516	cysteine rich protein 61	Cyr61	-5.12248	1.06e-11	7.6e-09
1444564_at	AV332635	apolipoprotein D	Apod	-5.47248	2.31e-12	2.88e-09
1444749_at	BB427399	---	---	-6.74882	5.5e-15	5.21e-11
1434817_s_at	BM206427	regulation of nuclear pre-mRNA domain containing 2	Rprd2	-6.82987	1.93e-11	1.08e-08
